# Supplementary material for: Structure of a transcribing Pol II-DSIF-SPT6-U1 snRNP complex
Source: Nat Commun. 2025 Jul 1;16:5823. doi: 10.1038/s41467-025-60979-9 (PMC12216098; doi:10.1038/s41467-025-60979-9)
Supplement: Supplementary file 6 — Source Data [file 41467_2025_60979_MOESM6_ESM.zip]

Archive with 2 entries (2 files):
- Source Data_main figures.xlsx
- Source Data_Supplementary Figure 5.xlsx
