# Supplementary material for: Structure of a transcribing Pol II-DSIF-SPT6-U1 snRNP complex
Source: Nat Commun. 2025 Jul 1;16:5823. doi: 10.1038/s41467-025-60979-9 (PMC12216098; doi:10.1038/s41467-025-60979-9)
Supplement: Supplementary file 6 — Source Data [file 41467_2025_60979_MOESM6_ESM.zip › Source Data_main figures.xlsx]

## Sheet: Fig1c
Replicate 1
	U1-70K	RPB2	Normalise U1-70K to RPB2	Normalise to U1+Pol II
Pol II+U1	2137.15	9598.12	0.222664	1
pPol II+U1	4086.69	9600.88	0.425658	1.91166
pPol II+DSIF+SPT6+U1	10171.1	11325.9	0.898037	4.03315
Replicate 2
	U1-70K	RPB2	Normalise U1-70K to RPB2	Normalise to U1+Pol II
Pol II+U1	1910.67	6647.93	0.287408	1
pPol II+U1	2767.81	7873.69	0.351527	1.22309
pPol II+DSIF+SPT6+U1	10069.3	9980.71	1.00888	3.51026
Replicate 3
	U1-70K	RPB2	Normalise U1-70K to RPB2	Normalise to U1+Pol II
Pol II+U1	2476.55	7856.52	0.315222	1
pPol II+U1	4941.57	9008.23	0.548562	1.74024
pPol II+DSIF+SPT6+U1	8065.47	9454.42	0.85309	2.70631
Unpaired t-test	Significant?	Summary	P value
pPol II+U1 vs Pol II+U1	Yes	*	0.0392
pPol II+DSIF+SPT6+U1 vs pPol II +U1	Yes	*	0.015
pPol II+DSIF+SPT6+U1 vs Pol II+U1	Yes	**	0.0033
