# Supplementary material for: Structure of a transcribing Pol II-DSIF-SPT6-U1 snRNP complex
Source: Nat Commun. 2025 Jul 1;16:5823. doi: 10.1038/s41467-025-60979-9 (PMC12216098; doi:10.1038/s41467-025-60979-9)
Supplement: Supplementary file 6 — Source Data [file 41467_2025_60979_MOESM6_ESM.zip › Source Data_Supplementary Figure 5.xlsx]

## Sheet: U1A+SPT6-WT_replicate1
DP_X	DP_Y
0.033333	-0.002983
0.05	-0.006226
0.066667	-0.00318
0.083333	0.003587
0.1	0.004893
0.116667	0.006789
0.133333	0.007156
0.15	0.001782
0.166667	-0.001911
0.183333	0.002166
0.2	0.002293
0.216667	-0.00213
0.233333	-0.000633
0.25	0.000154
0.266667	-0.004699
0.283333	-0.006613
0.3	-0.003428
0.316667	-0.002324
0.333333	-0.003009
0.35	0.000885
0.366667	0.0023
0.383333	0.001104
0.4	0.006678
0.416667	0.00882
0.433333	0.002342
0.45	0.001034
0.466667	-0.001084
0.483333	-0.004312
0.5	-0.00128
0.516667	-0.002279
0.533333	-0.002732
0.55	0.001334
0.566667	0.004121
0.583333	0.005218
0.6	0.004925
0.616667	0.001701
0.633333	-0.004152
0.65	-0.008373
0.666667	-0.010335
0.683333	-0.009467
0.7	-0.006449
0.716667	0.000419
0.733333	0.007327
0.75	0.003465
0.766667	-0.002032
0.783333	0.002658
0.8	0.004498
0.816667	-0.000481
0.833333	-0.002861
0.85	-0.002381
0.866667	0.003339
0.883333	0.004117
0.9	-0.003638
0.916667	-0.004854
0.933333	0.002061
0.95	0.001586
0.966667	-0.00318
0.983333	-0.002875
1	-0.003501
1.01667	-0.002169
1.03333	-0.002457
1.05	-0.004244
1.06667	0.002118
1.08333	0.00708
1.1	0.005022
1.11667	0.005174
1.13333	0.003808
1.15	0.002252
1.16667	-0.001834
1.18333	-0.00953
1.2	-0.005935
1.21667	-0.000381
1.23333	0.001003
1.25	0.002381
1.26667	0.000891
1.28333	-0.00333
1.3	-0.00191
1.31667	0.00404
1.33333	0.007299
1.35	0.005339
1.36667	0.000143
1.38333	-0.006968
1.4	-0.009869
1.41667	0.00337
1.43333	0.012039
1.45	0.008328
1.46667	0.004767
1.48333	0.000549
1.5	0.002198
1.51667	0.008037
1.53333	0.001416
1.55	-0.005156
1.56667	-0.002217
1.58333	-0.003718
1.6	-0.005159
1.61667	-0.003405
1.63333	-0.003791
1.65	-0.001327
1.66667	-0.003423
1.68333	-0.008279
1.7	-0.002725
1.71667	0.002149
1.73333	0.002218
1.75	0.006747
1.76667	0.007376
1.78333	0.004935
1.8	0.002105
1.81667	-0.006706
1.83333	-0.007627
1.85	0.001796
1.86667	0.006471
1.88333	0.004186
1.9	0.002031
1.91667	0.002246
1.93333	3.1e-05
1.95	-0.005434
1.96667	-0.005498
1.98333	-0.00353
2	-0.002301
2.01667	0.000418
2.03333	0.004856
2.05	0.008135
2.06667	0.008444
2.08333	0.007082
2.1	0.000892
2.11667	-0.005908
2.13333	-0.009768
2.15	-0.004918
2.16667	-0.002138
2.18333	-0.004209
2.2	-0.002399
2.21667	-0.000491
2.23333	-0.000123
2.25	0.002275
2.26667	0.004912
2.28333	-0.00109
2.3	-0.006832
2.31667	-0.004115
2.33333	-0.000468
2.35	0.003358
2.36667	0.008764
2.38333	0.003701
2.4	-0.003383
2.41667	-0.001127
2.43333	-0.000951
2.45	2.5e-05
2.46667	0.001319
2.48333	-0.000786
2.5	0.003299
2.51667	0.005454
2.53333	-0.000341
2.55	-0.006367
2.56667	-0.008712
2.58333	-0.004829
2.6	-0.000197
2.61667	-8.4e-05
2.63333	-0.000591
2.65	0.002271
2.66667	0.007224
2.68333	0.005497
2.7	0.001248
2.71667	0.00341
2.73333	0.003132
2.75	-0.002896
2.76667	-0.002905
2.78333	0.003607
2.8	0.003469
2.81667	-0.001002
2.83333	-0.002333
2.85	-0.003504
2.86667	-0.006336
2.88333	-0.007717
2.9	-0.006298
2.91667	-0.00091
2.93333	0.001907
2.95	6.3e-05
2.96667	0.003778
2.98333	0.008913
3	0.006479
3.01667	0.001494
3.03333	-0.002691
3.05	-0.023966
3.06667	-0.063092
3.08333	-0.082758
3.1	-0.073524
3.11667	-0.06127
3.13333	-0.055136
3.15	-0.052662
3.16667	-0.046778
3.18333	-0.042135
3.2	-0.038662
3.21667	-0.034279
3.23333	-0.033927
3.25	-0.028934
3.26667	-0.023061
3.28333	-0.020988
3.3	-0.009956
3.31667	-0.002224
3.33333	-0.008373
3.35	-0.009131
3.36667	-0.012419
3.38333	-0.017287
3.4	-0.015315
3.41667	-0.016854
3.43333	-0.014563
3.45	-0.006072
3.46667	-0.000532
3.48333	-0.002711
3.5	-0.00046
3.51667	0.001131
3.53333	-0.005898
3.55	-0.011148
3.56667	-0.011948
3.58333	-0.005248
3.6	-0.002828
3.61667	-0.003798
3.63333	0.001932
3.65	0.007382
3.66667	0.002881
3.68333	-0.00116
3.7	-0.00455
3.71667	-0.007231
3.73333	-0.000662
3.75	0.003588
3.76667	0.003117
3.78333	0.002306
3.8	-0.000415
3.81667	-0.002867
3.83333	-0.006178
3.85	-0.008999
3.86667	-0.007081
3.88333	-0.003962
3.9	0.004017
3.91667	0.012705
3.93333	0.013233
3.95	0.005281
3.96667	-0.00043
3.98333	-0.000972
4	-0.003374
4.01667	-0.005656
4.03333	-0.008818
4.05	-0.0116
4.06667	-0.009282
4.08333	-0.002854
4.1	0.002663
4.11667	0.000731
4.13333	-0.005381
4.15	-0.008303
4.16667	-0.001106
4.18333	0.005822
4.2	0.005409
4.21667	0.002007
4.23333	-0.000895
4.25	-0.000148
4.26667	-0.00154
4.28333	-0.002223
4.3	0.000945
4.31667	0.002932
4.33333	-0.001711
4.35	-0.002643
4.36667	-0.002786
4.38333	-0.004428
4.4	-0.000431
4.41667	0.003726
4.43333	0.004064
4.45	0.000261
4.46667	-0.002131
4.48333	-0.002994
4.5	-0.002017
4.51667	-0.001879
4.53333	-6.2e-05
4.55	0.004996
4.56667	0.006683
4.58333	0.002981
4.6	0.000198
4.61667	0.000526
4.63333	-0.000717
4.65	0.0008
4.66667	-0.000802
4.68333	-0.008755
4.7	-0.009588
4.71667	-0.001861
4.73333	0.003527
4.75	0.006015
4.76667	0.010353
4.78333	0.015841
4.8	0.012839
4.81667	0.006787
4.83333	0.002515
4.85	-0.004767
4.86667	-0.009533
4.88333	-0.013208
4.9	-0.012174
4.91667	-0.00141
4.93333	0.005264
4.95	0.006028
4.96667	0.006982
4.98333	-0.000699
5	-0.008935
5.01667	-0.01126
5.03333	-0.010925
5.05	-0.00371
5.06667	-0.001885
5.08333	-0.00304
5.1	-0.001078
5.11667	-0.00231
5.13333	-0.003202
5.15	-0.001954
5.16667	-0.000746
5.18333	0.002972
5.2	0.00468
5.21667	0.000368
5.23333	-0.000291
5.25	0.001309
5.26667	0.00033
5.28333	-0.00217
5.3	-0.001149
5.31667	-7.9e-05
5.33333	0.005012
5.35	0.012342
5.36667	0.010094
5.38333	0.004985
5.4	-0.001123
5.41667	-0.003562
5.43333	0.003329
5.45	0.004491
5.46667	-1.9e-05
5.48333	-0.000436
5.5	-0.005792
5.51667	-0.012209
5.53333	-0.010935
5.55	-0.006202
5.56667	0.000652
5.58333	0.003042
5.6	0.00251
5.61667	0.007628
5.63333	0.006736
5.65	0.001594
5.66667	0.001622
5.68333	0.00304
5.7	0.002153
5.71667	-0.001251
5.73333	-0.001135
5.75	0.004101
5.76667	0.005497
5.78333	-7.7e-05
5.8	-0.002521
5.81667	0.004045
5.83333	0.006428
5.85	0.00318
5.86667	0.001192
5.88333	0.002784
5.9	0.002456
5.91667	-0.003602
5.93333	-0.00283
5.95	-0.0059
5.96667	-0.008208
5.98333	-0.002936
6	-0.001085
6.01667	-0.002493
6.03333	-0.004371
6.05	-0.023059
6.06667	-0.071294
6.08333	-0.134236
6.1	-0.197308
6.11667	-0.2324
6.13333	-0.223452
6.15	-0.194974
6.16667	-0.168196
6.18333	-0.146537
6.2	-0.136264
6.21667	-0.127501
6.23333	-0.112729
6.25	-0.106076
6.26667	-0.106503
6.28333	-0.107161
6.3	-0.108107
6.31667	-0.103321
6.33333	-0.090585
6.35	-0.078859
6.36667	-0.070763
6.38333	-0.061877
6.4	-0.052491
6.41667	-0.048524
6.43333	-0.053757
6.45	-0.055928
6.46667	-0.04675
6.48333	-0.039342
6.5	-0.035214
6.51667	-0.023006
6.53333	-0.020647
6.55	-0.023359
6.56667	-0.01959
6.58333	-0.023101
6.6	-0.027272
6.61667	-0.022173
6.63333	-0.013924
6.65	-0.012505
6.66667	-0.010457
6.68333	-0.007018
6.7	-0.00862
6.71667	-0.009272
6.73333	-0.007154
6.75	-0.010515
6.76667	-0.012437
6.78333	-0.010639
6.8	-0.010583
6.81667	-0.010047
6.83333	-0.009011
6.85	-0.005844
6.86667	-0.002488
6.88333	-0.002942
6.9	-0.005476
6.91667	-0.009503
6.93333	-0.0127
6.95	-0.010177
6.96667	-0.014214
6.98333	-0.015391
7	-0.007289
7.01667	-0.010016
7.03333	-0.014426
7.05	-0.011468
7.06667	-0.00662
7.08333	-0.000682
7.1	0.000736
7.11667	-0.002196
7.13333	-0.003928
7.15	-0.004192
7.16667	-0.00427
7.18333	-0.004178
7.2	-0.000726
7.21667	0.006256
7.23333	0.002158
7.25	-0.01012
7.26667	-0.01191
7.28333	-0.008186
7.3	-0.002461
7.31667	-0.001677
7.33333	-0.003412
7.35	-0.005448
7.36667	-0.010253
7.38333	-0.009359
7.4	-0.005603
7.41667	-0.002317
7.43333	-0.001481
7.45	-0.002056
7.46667	0.00115
7.48333	0.004706
7.5	0.002062
7.51667	0.002149
7.53333	0.003634
7.55	-0.000151
7.56667	-0.001956
7.58333	-0.000931
7.6	-0.002466
7.61667	-0.005511
7.63333	-0.007134
7.65	-0.008313
7.66667	-0.002142
7.68333	0.009909
7.7	0.01097
7.71667	0.007402
7.73333	0.007043
7.75	0.005448
7.76667	0.001353
7.78333	-0.007042
7.8	-0.011527
7.81667	-0.011061
7.83333	-0.001636
7.85	0.004279
7.86667	-0.002479
7.88333	-0.003383
7.9	-0.002258
7.91667	-0.002472
7.93333	0.000693
7.95	-0.005562
7.96667	-0.008856
7.98333	-0.003581
8	0.00186
8.01667	0.005609
8.03333	0.000388
8.05	-0.001183
8.06667	-0.000774
8.08333	0.001255
8.1	0.004724
8.11667	0.009076
8.13333	0.011785
8.15	0.004273
8.16667	-0.002628
8.18333	-0.00123
8.2	0.000809
8.21667	-0.002053
8.23333	-0.006499
8.25	-0.00953
8.26667	-0.008642
8.28333	-0.006173
8.3	-0.001435
8.31667	0.002923
8.33333	0.002592
8.35	0.002599
8.36667	0.006632
8.38333	0.009384
8.4	0.003957
8.41667	-0.006951
8.43333	-0.011648
8.45	-0.008565
8.46667	-0.000863
8.48333	0.002339
8.5	-0.000678
8.51667	-0.001256
8.53333	-0.001884
8.55	-0.002882
8.56667	0.00316
8.58333	0.010333
8.6	0.00972
8.61667	0.0059
8.63333	0.003569
8.65	0.001829
8.66667	-0.006931
8.68333	-0.010332
8.7	-0.004902
8.71667	-0.000747
8.73333	-0.000796
8.75	-0.002865
8.76667	0.001526
8.78333	0.005047
8.8	0.001657
8.81667	-0.002332
8.83333	-0.003316
8.85	0.001522
8.86667	0.00861
8.88333	0.009288
8.9	0.003177
8.91667	-0.000595
8.93333	0.000233
8.95	0.002342
8.96667	0.00183
8.98333	0.000357
9	0.005325
9.01667	0.007752
9.03333	-0.00154
9.05	-0.025613
9.06667	-0.065225
9.08333	-0.118573
9.1	-0.177738
9.11667	-0.204793
9.13333	-0.186868
9.15	-0.161464
9.16667	-0.146629
9.18333	-0.134364
9.2	-0.12394
9.21667	-0.12154
9.23333	-0.1181
9.25	-0.11146
9.26667	-0.102941
9.28333	-0.090661
9.3	-0.085911
9.31667	-0.088617
9.33333	-0.087654
9.35	-0.077642
9.36667	-0.06601
9.38333	-0.056728
9.4	-0.050486
9.41667	-0.052514
9.43333	-0.05034
9.45	-0.038948
9.46667	-0.032446
9.48333	-0.035174
9.5	-0.037842
9.51667	-0.03449
9.53333	-0.030248
9.55	-0.023326
9.56667	-0.019787
9.58333	-0.017788
9.6	-0.018749
9.61667	-0.021519
9.63333	-0.02019
9.65	-0.021941
9.66667	-0.019892
9.68333	-0.014219
9.7	-0.008405
9.71667	-0.004011
9.73333	-0.009497
9.75	-0.015722
9.76667	-0.009498
9.78333	0.001386
9.8	0.001381
9.81667	-0.006373
9.83333	-0.010346
9.85	-0.01093
9.86667	-0.011144
9.88333	-0.010187
9.9	-0.007601
9.91667	-0.002964
9.93333	-0.001658
9.95	-0.005872
9.96667	-0.003566
9.98333	-0.00343
10	-0.004934
10.0167	-0.003437
10.0333	-0.008251
10.05	-0.011738
10.0667	-0.006404
10.0833	-0.000881
10.1	-0.003848
10.1167	-0.006424
10.1333	-0.007271
10.15	-0.011437
10.1667	-0.011918
10.1833	-0.00569
10.2	0.004748
10.2167	0.009136
10.2333	0.003464
10.25	-0.003537
10.2667	-0.005409
10.2833	4.5e-05
10.3	0.000495
10.3167	-0.006265
10.3333	-0.005354
10.35	-0.000454
10.3667	0.001166
10.3833	0.001967
10.4	0.001774
10.4167	-0.001616
10.4333	-0.004606
10.45	-0.005556
10.4667	-0.001806
10.4833	0.002434
10.5	-0.002606
10.5167	-0.004957
10.5333	-0.0008
10.55	0.001967
10.5667	0.002755
10.5833	-0.000808
10.6	0.001609
10.6167	0.004366
10.6333	8.3e-05
10.65	0.001797
10.6667	0.000148
10.6833	-0.00624
10.7	-0.009029
10.7167	-0.005688
10.7333	-0.001877
10.75	-0.002725
10.7667	-0.002894
10.7833	0.00122
10.8	0.001834
10.8167	-0.002281
10.8333	-0.001207
10.85	0.001438
10.8667	0.001802
10.8833	-0.000718
10.9	-0.003627
10.9167	-0.004125
10.9333	-0.002943
10.95	-0.000881
10.9667	0.003811
10.9833	0.004863
11	0.004893
11.0167	0.008668
11.0333	0.004892
11.05	-0.002833
11.0667	-0.003119
11.0833	0.000236
11.1	0.00024
11.1167	-0.003355
11.1333	-0.005325
11.15	-0.001776
11.1667	-0.002877
11.1833	-0.003347
11.2	0.000582
11.2167	0.002861
11.2333	0.005081
11.25	0.001339
11.2667	-0.002733
11.2833	-0.001695
11.3	-0.000617
11.3167	0.001191
11.3333	0.001469
11.35	-0.000342
11.3667	-0.002023
11.3833	-0.001412
11.4	0.00073
11.4167	0.001061
11.4333	0.004962
11.45	0.009423
11.4667	0.005865
11.4833	0.003177
11.5	0.002764
11.5167	-0.0018
11.5333	-0.006153
11.55	-0.005477
11.5667	-0.00261
11.5833	-0.000404
11.6	-0.000327
11.6167	-5.6e-05
11.6333	0.005944
11.65	0.008845
11.6667	0.005885
11.6833	0.000546
11.7	-0.006864
11.7167	-0.011943
11.7333	-0.010781
11.75	-0.001008
11.7667	0.006045
11.7833	0.005958
11.8	0.002431
11.8167	0.001304
11.8333	0.003597
11.85	-0.000689
11.8667	-7.4e-05
11.8833	0.003131
11.9	-0.001374
11.9167	-0.004789
11.9333	-0.004594
11.95	-0.002339
11.9667	0.000256
11.9833	0.003772
12	0.008108
12.0167	0.003824
12.0333	-0.00329
12.05	-0.011174
12.0667	-0.034798
12.0833	-0.080162
12.1	-0.128635
12.1167	-0.160048
12.1333	-0.166751
12.15	-0.144904
12.1667	-0.115027
12.1833	-0.10305
12.2	-0.100723
12.2167	-0.094145
12.2333	-0.092577
12.25	-0.092599
12.2667	-0.090011
12.2833	-0.088794
12.3	-0.085046
12.3167	-0.078668
12.3333	-0.071969
12.35	-0.06758
12.3667	-0.060571
12.3833	-0.050112
12.4	-0.043423
12.4167	-0.036775
12.4333	-0.036896
12.45	-0.039036
12.4667	-0.035517
12.4833	-0.033457
12.5	-0.035347
12.5167	-0.034427
12.5333	-0.025678
12.55	-0.017698
12.5667	-0.011318
12.5833	-0.005427
12.6	-0.010256
12.6167	-0.020266
12.6333	-0.019015
12.65	-0.014145
12.6667	-0.015914
12.6833	-0.013863
12.7	-0.007322
12.7167	-0.00896
12.7333	-0.008059
12.75	-0.009047
12.7667	-0.016366
12.7833	-0.015295
12.8	-0.005453
12.8167	-0.001671
12.8333	-0.007009
12.85	-0.006957
12.8667	-0.003124
12.8833	0.000598
12.9	0.00209
12.9167	-0.002478
12.9333	-0.009825
12.95	-0.013512
12.9667	-0.013549
12.9833	-0.007546
13	-4.3e-05
13.0167	0.00316
13.0333	0.003103
13.05	-0.000304
13.0667	-0.0041
13.0833	-0.010577
13.1	-0.014643
13.1167	-0.009199
13.1333	-0.002746
13.15	-0.000792
13.1667	0.001652
13.1833	0.001506
13.2	0.000641
13.2167	0.004545
13.2333	0.007149
13.25	0.001114
13.2667	-0.007112
13.2833	-0.013238
13.3	-0.014633
13.3167	-0.009888
13.3333	-0.005653
13.35	0.001162
13.3667	0.001277
13.3833	-0.006468
13.4	-0.008013
13.4167	-0.003608
13.4333	-0.002392
13.45	-0.007627
13.4667	-0.007941
13.4833	-0.005146
13.5	-0.00249
13.5167	0.003196
13.5333	0.001171
13.55	0.000507
13.5667	0.005174
13.5833	0.00232
13.6	-0.001274
13.6167	-0.004418
13.6333	-0.007752
13.65	-0.002926
13.6667	0.001491
13.6833	0.001327
13.7	0.000324
13.7167	-0.00445
13.7333	-0.007083
13.75	-0.004146
13.7667	-0.00198
13.7833	-0.000423
13.8	-0.001666
13.8167	-0.005829
13.8333	-0.004332
13.85	-0.003934
13.8667	-0.007317
13.8833	-0.00552
13.9	0.002857
13.9167	0.010554
13.9333	0.007481
13.95	0.002298
13.9667	0.001525
13.9833	-0.003588
14	-0.006371
14.0167	-0.004055
14.0333	-0.003682
14.05	-0.005489
14.0667	-5.6e-05
14.0833	0.011198
14.1	0.009151
14.1167	-0.004676
14.1333	-0.012464
14.15	-0.008517
14.1667	-0.000891
14.1833	0.005756
14.2	0.003283
14.2167	-0.004311
14.2333	-0.005374
14.25	-0.003867
14.2667	-0.002096
14.2833	-0.002565
14.3	-0.001375
14.3167	0.006036
14.3333	0.008047
14.35	0.001368
14.3667	-0.003111
14.3833	-0.000162
14.4	0.003017
14.4167	0.000505
14.4333	-0.000666
14.45	0.001532
14.4667	0.001041
14.4833	-0.000421
14.5	0.000227
14.5167	0.001124
14.5333	-0.002568
14.55	-0.003021
14.5667	-0.000174
14.5833	0.000203
14.6	0.003671
14.6167	0.006408
14.6333	0.002554
14.65	-0.001659
14.6667	-0.003753
14.6833	-0.005446
14.7	-0.00518
14.7167	-0.002333
14.7333	-0.000397
14.75	-0.00134
14.7667	-0.000503
14.7833	0.002993
14.8	0.00397
14.8167	0.000377
14.8333	-0.000787
14.85	-0.00045
14.8667	0.003539
14.8833	0.005429
14.9	0.001608
14.9167	-0.001112
14.9333	-0.001923
14.95	0.000277
14.9667	0.001096
14.9833	-0.000993
15	0.00088
15.0167	0.003783
15.0333	0.002545
15.05	-0.001572
15.0667	-0.01777
15.0833	-0.053157
15.1	-0.100713
15.1167	-0.141368
15.1333	-0.147803
15.15	-0.125128
15.1667	-0.104632
15.1833	-0.093787
15.2	-0.089912
15.2167	-0.089756
15.2333	-0.082559
15.25	-0.075241
15.2667	-0.075694
15.2833	-0.070506
15.3	-0.058509
15.3167	-0.052981
15.3333	-0.053464
15.35	-0.052825
15.3667	-0.050895
15.3833	-0.052306
15.4	-0.045537
15.4167	-0.036417
15.4333	-0.034138
15.45	-0.036419
15.4667	-0.038238
15.4833	-0.033327
15.5	-0.021997
15.5167	-0.012246
15.5333	-0.016195
15.55	-0.017354
15.5667	-0.011763
15.5833	-0.011492
15.6	-0.01646
15.6167	-0.020328
15.6333	-0.021786
15.65	-0.023215
15.6667	-0.014883
15.6833	-0.005691
15.7	-0.008329
15.7167	-0.005276
15.7333	0.000766
15.75	-0.001801
15.7667	-0.009429
15.7833	-0.019266
15.8	-0.023103
15.8167	-0.015971
15.8333	-0.005588
15.85	0.000835
15.8667	0.004778
15.8833	0.00285
15.9	-0.003847
15.9167	-0.007704
15.9333	-0.012461
15.95	-0.017648
15.9667	-0.011376
15.9833	-0.002543
16	-0.00098
16.0167	-0.000837
16.0333	0.000965
16.05	0.001938
16.0667	0.001331
16.0833	-0.002287
16.1	-0.005575
16.1167	-0.003613
16.1333	0.001429
16.15	0.001832
16.1667	-0.004646
16.1833	-0.009744
16.2	-0.005663
16.2167	0.002648
16.2333	0.00303
16.25	0.002351
16.2667	0.001582
16.2833	-0.002936
16.3	-0.009935
16.3167	-0.010595
16.3333	-0.009535
16.35	-0.015025
16.3667	-0.016935
16.3833	-0.007465
16.4	0.006745
16.4167	0.011665
16.4333	0.004943
16.45	0.003562
16.4667	0.0064
16.4833	0.002318
16.5	-0.003223
16.5167	-0.007435
16.5333	-0.004677
16.55	-0.00228
16.5667	-0.005233
16.5833	-0.006867
16.6	-0.011541
16.6167	-0.014295
16.6333	-0.011498
16.65	-0.007622
16.6667	-0.004727
16.6833	-0.003053
16.7	0.00095
16.7167	0.004644
16.7333	0.002568
16.75	-0.001498
16.7667	-0.004795
16.7833	-0.006681
16.8	-0.002309
16.8167	0.004992
16.8333	0.005784
16.85	0.000736
16.8667	-0.004362
16.8833	-0.004461
16.9	0.001731
16.9167	0.003413
16.9333	0.001866
16.95	0.008208
16.9667	0.00893
16.9833	-0.000388
17	-0.002966
17.0167	-0.003154
17.0333	-0.005431
17.05	-0.003469
17.0667	-0.003187
17.0833	-0.005164
17.1	-0.001512
17.1167	0.003931
17.1333	0.004893
17.15	0.002666
17.1667	-0.00146
17.1833	-0.001587
17.2	0.001297
17.2167	-0.002349
17.2333	-0.005816
17.25	-0.000372
17.2667	0.006632
17.2833	0.007149
17.3	0.003716
17.3167	-0.002328
17.3333	-0.004321
17.35	0.000246
17.3667	0.004542
17.3833	0.005579
17.4	0.003838
17.4167	-0.000922
17.4333	-0.000433
17.45	0.000726
17.4667	-0.002485
17.4833	-0.005255
17.5	-0.007016
17.5167	-0.003317
17.5333	0.004422
17.55	0.005671
17.5667	-0.00066
17.5833	-0.006921
17.6	-0.010022
17.6167	-0.003483
17.6333	0.003547
17.65	0.004326
17.6667	0.001626
17.6833	0.000406
17.7	-0.000805
17.7167	-0.002405
17.7333	-0.000656
17.75	0.002945
17.7667	0.005358
17.7833	0.005641
17.8	0.002794
17.8167	-0.003093
17.8333	-0.00355
17.85	2.2e-05
17.8667	0.002776
17.8833	0.001772
17.9	0.002288
17.9167	0.002384
17.9333	-0.003309
17.95	-0.005343
17.9667	-0.000997
17.9833	0.001399
18	0.002937
18.0167	0.004436
18.0333	0.006104
18.05	0.005113
18.0667	-0.009449
18.0833	-0.044311
18.1	-0.087672
18.1167	-0.118053
18.1333	-0.122743
18.15	-0.109913
18.1667	-0.095283
18.1833	-0.082663
18.2	-0.074773
18.2167	-0.071893
18.2333	-0.067842
18.25	-0.065041
18.2667	-0.06069
18.2833	-0.055378
18.3	-0.053767
18.3167	-0.055946
18.3333	-0.053724
18.35	-0.045103
18.3667	-0.039111
18.3833	-0.038658
18.4	-0.040276
18.4167	-0.034804
18.4333	-0.030192
18.45	-0.020969
18.4667	-0.012127
18.4833	-0.012964
18.5	-0.017151
18.5167	-0.025079
18.5333	-0.031326
18.55	-0.024003
18.5667	-0.01666
18.5833	-0.015047
18.6	-0.007694
18.6167	-0.007081
18.6333	-0.011698
18.65	-0.005155
18.6667	0.004348
18.6833	0.005281
18.7	0.000304
18.7167	-0.009923
18.7333	-0.01754
18.75	-0.018727
18.7667	-0.018604
18.7833	-0.014641
18.8	-0.009449
18.8167	-0.005486
18.8333	-0.002593
18.85	-0.00186
18.8667	2e-06
18.8833	-0.000956
18.9	-0.005023
18.9167	-0.005091
18.9333	-0.003318
18.95	-0.003846
18.9667	-0.004695
18.9833	-0.001573
19	-0.002522
19.0167	-0.00746
19.0333	-0.004538
19.05	-0.000197
19.0667	-0.000945
19.0833	-0.000425
19.1	0.002645
19.1167	0.002736
19.1333	0.001246
19.15	0.001446
19.1667	0.001997
19.1833	0.000567
19.2	-0.000984
19.2167	0.000325
19.2333	-0.001056
19.25	-0.006018
19.2667	-0.008929
19.2833	-0.00792
19.3	-0.006931
19.3167	-0.006704
19.3333	-0.002767
19.35	0.00147
19.3667	0.004337
19.3833	0.004374
19.4	0.0055
19.4167	0.004387
19.4333	-0.002267
19.45	-0.006222
19.4667	-0.004548
19.4833	-4.3e-05
19.5	0.004491
19.5167	0.006406
19.5333	-0.00072
19.55	-0.006365
19.5667	-0.003443
19.5833	0.001238
19.6	0.00302
19.6167	-0.001708
19.6333	-0.004706
19.65	8.5e-05
19.6667	-0.003743
19.6833	-0.005373
19.7	0.005786
19.7167	0.014624
19.7333	0.016723
19.75	0.010942
19.7667	0.00143
19.7833	-0.009961
19.8	-0.014006
19.8167	-0.004846
19.8333	0.000754
19.85	0.000604
19.8667	-0.001696
19.8833	-0.005746
19.9	-0.002886
19.9167	0.000671
19.9333	0.002897
19.95	-0.000337
19.9667	-0.008881
19.9833	-0.006705
20	0.003631
20.0167	0.006717
20.0333	0.006463
20.05	0.004794
20.0667	0.004564
20.0833	0.001644
20.1	-0.006525
20.1167	-0.010055
20.1333	-0.010034
20.15	-0.006354
20.1667	-0.004936
20.1833	-0.001993
20.2	0.006161
20.2167	0.004745
20.2333	-0.003882
20.25	-0.005848
20.2667	-0.005654
20.2833	-0.001687
20.3	0.001926
20.3167	-0.003822
20.3333	-0.00369
20.35	0.003023
20.3667	0.002735
20.3833	-0.001653
20.4	-0.002081
20.4167	0.00107
20.4333	0.00657
20.45	0.007651
20.4667	0.004842
20.4833	0.001612
20.5	-0.001057
20.5167	-0.004466
20.5333	-0.00422
20.55	0.000936
20.5667	0.003162
20.5833	0.000748
20.6	-0.002196
20.6167	-0.004219
20.6333	0.001837
20.65	0.007882
20.6667	0.000289
20.6833	-0.004714
20.7	-0.003407
20.7167	0.001571
20.7333	0.003378
20.75	0.002995
20.7667	0.006062
20.7833	0.006134
20.8	0.001747
20.8167	-0.00244
20.8333	-0.006597
20.85	-0.005405
20.8667	0.000478
20.8833	0.001888
20.9	0.000498
20.9167	0.001779
20.9333	0.005829
20.95	0.00431
20.9667	0.0002
20.9833	7e-05
21	0.002264
21.0167	-0.001378
21.0333	-0.003699
21.05	-0.001711
21.0667	-0.013432
21.0833	-0.038914
21.1	-0.071705
21.1167	-0.099527
21.1333	-0.107233
21.15	-0.094369
21.1667	-0.077474
21.1833	-0.0691
21.2	-0.066416
21.2167	-0.062201
21.2333	-0.058687
21.25	-0.059823
21.2667	-0.054565
21.2833	-0.049737
21.3	-0.048679
21.3167	-0.040991
21.3333	-0.032893
21.35	-0.035176
21.3667	-0.038242
21.3833	-0.036243
21.4	-0.033795
21.4167	-0.030616
21.4333	-0.026697
21.45	-0.023638
21.4667	-0.020719
21.4833	-0.020278
21.5	-0.023441
21.5167	-0.020383
21.5333	-0.014256
21.55	-0.014309
21.5667	-0.019181
21.5833	-0.024144
21.6	-0.017866
21.6167	-0.007243
21.6333	-0.006349
21.65	-0.006786
21.6667	-0.010762
21.6833	-0.008869
21.7	0.004035
21.7167	0.005698
21.7333	-0.001326
21.75	-0.003059
21.7667	-0.007231
21.7833	-0.018334
21.8	-0.022467
21.8167	-0.01613
21.8333	-0.013433
21.85	-0.014485
21.8667	-0.010927
21.8833	-0.002759
21.9	0.000799
21.9167	-0.004852
21.9333	-0.010514
21.95	-0.012716
21.9667	-0.009178
21.9833	-0.006281
22	-0.004294
22.0167	0.003853
22.0333	0.00927
22.05	0.004587
22.0667	-0.002936
22.0833	0.00012
22.1	0.002213
22.1167	-0.007443
22.1333	-0.01554
22.15	-0.016347
22.1667	-0.011464
22.1833	-0.000171
22.2	0.004543
22.2167	0.00225
22.2333	-0.000433
22.25	-0.002806
22.2667	-0.002019
22.2833	-0.001852
22.3	-0.003455
22.3167	-0.004598
22.3333	-7.6e-05
22.35	0.002932
22.3667	-0.00184
22.3833	-0.003201
22.4	0.001877
22.4167	0.006155
22.4333	0.004834
22.45	-0.001063
22.4667	-0.002326
22.4833	-0.001208
22.5	-0.000201
22.5167	0.000796
22.5333	0.000783
22.55	0.00287
22.5667	0.004825
22.5833	-6.2e-05
22.6	-0.006379
22.6167	-0.006336
22.6333	-0.005913
22.65	-0.00421
22.6667	-0.002787
22.6833	-0.003994
22.7	-0.002185
22.7167	0.002374
22.7333	0.002612
22.75	0.0034
22.7667	0.006489
22.7833	0.002077
22.8	-0.004094
22.8167	-0.004315
22.8333	-0.002198
22.85	0.000818
22.8667	0.004214
22.8833	0.003731
22.9	-0.000253
22.9167	0.002104
22.9333	0.003455
22.95	-0.00206
22.9667	-0.001984
22.9833	0.000372
23	-0.002882
23.0167	-0.005377
23.0333	-0.004391
23.05	-0.003508
23.0667	-0.002941
23.0833	-0.001295
23.1	0.000481
23.1167	0.003508
23.1333	0.005314
23.15	0.001791
23.1667	-0.000723
23.1833	-0.004431
23.2	-0.009869
23.2167	-0.008887
23.2333	-0.002984
23.25	0.003108
23.2667	0.00407
23.2833	0.002982
23.3	0.002188
23.3167	0.006544
23.3333	0.01489
23.35	0.015876
23.3667	0.009742
23.3833	4.8e-05
23.4	-0.007166
23.4167	-0.011457
23.4333	-0.008676
23.45	-0.004235
23.4667	-0.003434
23.4833	-0.000613
23.5	0.004158
23.5167	0.005959
23.5333	0.005092
23.55	0.003648
23.5667	-0.004376
23.5833	-0.00645
23.6	-0.001895
23.6167	-0.000379
23.6333	0.000317
23.65	-0.001546
23.6667	-0.001464
23.6833	0.005347
23.7	0.005889
23.7167	0.00384
23.7333	0.005762
23.75	0.000904
23.7667	-0.004815
23.7833	-0.004379
23.8	-0.003162
23.8167	-0.006595
23.8333	-0.008968
23.85	-0.004201
23.8667	0.004236
23.8833	0.002882
23.9	-0.001236
23.9167	0.004167
23.9333	0.008541
23.95	0.007634
23.9667	0.001848
23.9833	-0.003269
24	-0.002405
24.0167	0.001351
24.0333	0.006172
24.05	0.002753
24.0667	-0.011236
24.0833	-0.027615
24.1	-0.051405
24.1167	-0.082854
24.1333	-0.094562
24.15	-0.084935
24.1667	-0.072308
24.1833	-0.059651
24.2	-0.051555
24.2167	-0.048988
24.2333	-0.041521
24.25	-0.035665
24.2667	-0.039983
24.2833	-0.043342
24.3	-0.038991
24.3167	-0.03279
24.3333	-0.031438
24.35	-0.030727
24.3667	-0.029346
24.3833	-0.026432
24.4	-0.021568
24.4167	-0.018693
24.4333	-0.021809
24.45	-0.019344
24.4667	-0.01624
24.4833	-0.014106
24.5	-0.00392
24.5167	2.6e-05
24.5333	-0.008638
24.55	-0.009241
24.5667	-0.005425
24.5833	-0.008159
24.6	-0.008763
24.6167	-0.009036
24.6333	-0.007189
24.65	-0.007233
24.6667	-0.011896
24.6833	-0.016369
24.7	-0.014282
24.7167	-0.008856
24.7333	-0.006939
24.75	-0.005983
24.7667	-0.004957
24.7833	-0.005171
24.8	-0.005266
24.8167	-0.00337
24.8333	0.002936
24.85	0.007622
24.8667	0.004986
24.8833	-0.00019
24.9	-0.002927
24.9167	-0.006213
24.9333	-0.00616
24.95	-0.002016
24.9667	-0.002342
24.9833	-0.003521
25	-0.002201
25.0167	-0.001421
25.0333	0.001189
25.05	0.006299
25.0667	0.003119
25.0833	-0.003611
25.1	-0.003572
25.1167	-0.003327
25.1333	-0.000972
25.15	0.000243
25.1667	-0.003912
25.1833	0.000493
25.2	0.008558
25.2167	0.003912
25.2333	-0.008759
25.25	-0.01179
25.2667	-0.002001
25.2833	0.005628
25.3	0.007877
25.3167	0.008066
25.3333	0.003315
25.35	-0.001863
25.3667	-0.003542
25.3833	-0.00154
25.4	-0.002279
25.4167	-0.002638
25.4333	0.000294
25.45	0.000555
25.4667	-0.00511
25.4833	-0.012488
25.5	-0.007255
25.5167	0.000127
25.5333	0.000549
25.55	-0.000569
25.5667	-0.000847
25.5833	-0.001967
25.6	-0.00066
25.6167	0.011637
25.6333	0.017004
25.65	0.010181
25.6667	0.001289
25.6833	-0.006604
25.7	-0.008338
25.7167	-0.005063
25.7333	-0.004379
25.75	-0.004424
25.7667	-0.00523
25.7833	-0.005145
25.8	0.003939
25.8167	0.004924
25.8333	0.002848
25.85	0.010033
25.8667	0.012677
25.8833	0.007951
25.9	-0.002294
25.9167	-0.01138
25.9333	-0.009956
25.95	-0.004621
25.9667	-0.001756
25.9833	0.001368
26	0.003143
26.0167	0.003888
26.0333	0.000583
26.05	-0.001113
26.0667	0.000743
26.0833	0.001069
26.1	0.003535
26.1167	0.004811
26.1333	0.002497
26.15	0.001243
26.1667	-0.003501
26.1833	-0.008595
26.2	-0.004719
26.2167	0.000997
26.2333	0.008394
26.25	0.01071
26.2667	0.005786
26.2833	0.002642
26.3	0.000318
26.3167	0.000182
26.3333	-0.003465
26.35	-0.011072
26.3667	-0.009279
26.3833	-0.003035
26.4	0.001468
26.4167	0.003591
26.4333	0.001539
26.45	0.002345
26.4667	-8e-06
26.4833	-0.000991
26.5	0.002155
26.5167	-0.004208
26.5333	-0.010642
26.55	-0.007369
26.5667	-0.00095
26.5833	0.00124
26.6	0.00049
26.6167	-0.00057
26.6333	0.001179
26.65	0.004169
26.6667	0.002018
26.6833	-0.000856
26.7	-0.001219
26.7167	-0.002222
26.7333	-0.001485
26.75	0.005122
26.7667	0.008369
26.7833	0.002925
26.8	0.000162
26.8167	0.001609
26.8333	0.001126
26.85	-0.001727
26.8667	-0.00377
26.8833	-0.002624
26.9	-0.002917
26.9167	-0.00435
26.9333	-0.001912
26.95	0.001495
26.9667	0.002912
26.9833	0.004519
27	0.002456
27.0167	-0.002037
27.0333	-0.002328
27.05	-0.002919
27.0667	-0.00794
27.0833	-0.02037
27.1	-0.037321
27.1167	-0.059242
27.1333	-0.077313
27.15	-0.074873
27.1667	-0.053781
27.1833	-0.03589
27.2	-0.035038
27.2167	-0.039067
27.2333	-0.037055
27.25	-0.027304
27.2667	-0.019602
27.2833	-0.022988
27.3	-0.030774
27.3167	-0.02874
27.3333	-0.026226
27.35	-0.027483
27.3667	-0.022279
27.3833	-0.013895
27.4	-0.005528
27.4167	-0.005502
27.4333	-0.013396
27.45	-0.0203
27.4667	-0.019463
27.4833	-0.009507
27.5	-0.002311
27.5167	-0.006722
27.5333	-0.016573
27.55	-0.016644
27.5667	-0.013526
27.5833	-0.014307
27.6	-0.010218
27.6167	-0.006669
27.6333	-0.002858
27.65	0.002043
27.6667	-0.001805
27.6833	-0.001404
27.7	0.001168
27.7167	-0.005581
27.7333	-0.010529
27.75	-0.008337
27.7667	-0.007052
27.7833	-0.003838
27.8	0.004036
27.8167	0.005851
27.8333	0.002415
27.85	-0.004271
27.8667	-0.006516
27.8833	-0.002739
27.9	0.001108
27.9167	0.002775
27.9333	0.001252
27.95	-0.0031
27.9667	-0.004493
27.9833	-0.002066
28	-0.002086
28.0167	-0.000406
28.0333	0.001784
28.05	0.003894
28.0667	0.005604
28.0833	0.003384
28.1	0.007844
28.1167	0.007656
28.1333	0.0011
28.15	-0.000647
28.1667	-0.001304
28.1833	-0.001841
28.2	-0.003128
28.2167	-0.002355
28.2333	0.002
28.25	0.006266
28.2667	0.003363
28.2833	0.005719
28.3	0.008065
28.3167	-0.005678
28.3333	-0.009652
28.35	0.001605
28.3667	0.005962
28.3833	0.001319
28.4	0.000426
28.4167	-0.000796
28.4333	-0.004059
28.45	-0.001992
28.4667	0.001606
28.4833	0.00093
28.5	-0.003345
28.5167	-0.002161
28.5333	-0.003356
28.55	-0.004632
28.5667	0.000842
28.5833	0.002517
28.6	0.002628
28.6167	0.001539
28.6333	-0.001321
28.65	0.000739
28.6667	0.00155
28.6833	-0.00691
28.7	-0.0059
28.7167	0.002468
28.7333	-0.000675
28.75	-0.002199
28.7667	-0.002003
28.7833	-0.001996
28.8	0.001
28.8167	0.000937
28.8333	0.003793
28.85	0.004848
28.8667	-0.000757
28.8833	0.000788
28.9	0.006153
28.9167	0.003298
28.9333	-0.001627
28.95	-0.002652
28.9667	0.001242
28.9833	0.005987
29	0.004211
29.0167	0.001525
29.0333	0.001249
29.05	-0.000297
29.0667	0.000187
29.0833	0.000187
29.1	-0.005293
29.1167	-0.011174
29.1333	-0.010465
29.15	-0.004655
29.1667	7.4e-05
29.1833	0.004893
29.2	0.004709
29.2167	0.000733
29.2333	-0.000483
29.25	-0.002659
29.2667	-0.002365
29.2833	0.002718
29.3	0.003012
29.3167	-0.001755
29.3333	-0.002574
29.35	0.001587
29.3667	0.001817
29.3833	-0.004282
29.4	-0.006781
29.4167	-0.0023
29.4333	-6.9e-05
29.45	0.001862
29.4667	0.000104
29.4833	-0.001555
29.5	-1.4e-05
29.5167	-0.001592
29.5333	-0.002431
29.55	-0.002879
29.5667	-0.001211
29.5833	0.005647
29.6	0.014716
29.6167	0.015904
29.6333	0.009362
29.65	0.000771
29.6667	-0.007391
29.6833	-0.008586
29.7	-0.004479
29.7167	-0.000692
29.7333	0.003095
29.75	8.2e-05
29.7667	-0.001122
29.7833	0.001655
29.8	0.000706
29.8167	-0.002041
29.8333	0.000313
29.85	0.005027
29.8667	0.001941
29.8833	-0.001356
29.9	-0.002242
29.9167	0.000803
29.9333	0.003842
29.95	0.002311
29.9667	-0.000901
29.9833	-0.003422
30	-0.005243
30.0167	-0.006375
30.0333	0.000314
30.05	0.009285
30.0667	0.006766
30.0833	-0.008733
30.1	-0.030692
30.1167	-0.055211
30.1333	-0.07067
30.15	-0.066049
30.1667	-0.051497
30.1833	-0.036635
30.2	-0.026123
30.2167	-0.024471
30.2333	-0.024469
30.25	-0.023397
30.2667	-0.023255
30.2833	-0.018953
30.3	-0.01772
30.3167	-0.021158
30.3333	-0.021456
30.35	-0.018874
30.3667	-0.019052
30.3833	-0.02032
30.4	-0.015998
30.4167	-0.015907
30.4333	-0.016646
30.45	-0.013574
30.4667	-0.012083
30.4833	-0.006602
30.5	-0.004121
30.5167	-0.00892
30.5333	-0.009541
30.55	-0.004222
30.5667	-0.000713
30.5833	0.002516
30.6	0.006555
30.6167	0.003484
30.6333	-0.006306
30.65	-0.01417
30.6667	-0.016494
30.6833	-0.009368
30.7	-0.000452
30.7167	0.003094
30.7333	0.00185
30.75	-0.001224
30.7667	-0.003781
30.7833	-0.004929
30.8	-0.000967
30.8167	0.000884
30.8333	0.001676
30.85	8.8e-05
30.8667	-0.00699
30.8833	-0.008581
30.9	-0.007004
30.9167	-0.007627
30.9333	-0.003611
30.95	0.003936
30.9667	0.008002
30.9833	0.004169
31	0.001724
31.0167	0.003544
31.0333	0.000355
31.05	-0.001845
31.0667	-0.001925
31.0833	-0.001595
31.1	0.002836
31.1167	0.004146
31.1333	0.002289
31.15	0.000962
31.1667	-0.003515
31.1833	-0.005202
31.2	-0.003319
31.2167	-0.001396
31.2333	0.001307
31.25	0.002274
31.2667	0.00155
31.2833	0.005355
31.3	0.00574
31.3167	-0.001234
31.3333	-0.002689
31.35	0.001007
31.3667	0.001088
31.3833	-0.009014
31.4	-0.012956
31.4167	-0.002949
31.4333	0.001819
31.45	0.002137
31.4667	0.000924
31.4833	-0.004299
31.5	-0.004286
31.5167	-0.001223
31.5333	0.0034
31.55	0.004783
31.5667	0.000316
31.5833	-0.001061
31.6	-0.000978
31.6167	0.002056
31.6333	0.005881
31.65	0.004055
31.6667	0.003079
31.6833	0.000834
31.7	-0.005482
31.7167	-0.011178
31.7333	-0.008229
31.75	0.00301
31.7667	0.00928
31.7833	0.008039
31.8	0.006799
31.8167	0.005938
31.8333	0.002658
31.85	0.002781
31.8667	0.005398
31.8833	0.004714
31.9	0.00068
31.9167	-0.003303
31.9333	-0.003847
31.95	-0.005781
31.9667	-0.007174
31.9833	-0.007065
32	-0.005057
32.0167	-0.004658
32.0333	-0.00622
32.05	-0.005231
32.0667	-0.003473
32.0833	0.001936
32.1	0.00904
32.1167	0.010273
32.1333	0.001747
32.15	-0.003059
32.1667	-0.000596
32.1833	-0.002412
32.2	-0.002599
32.2167	0.000783
32.2333	0.004266
32.25	0.01156
32.2667	0.019573
32.2833	0.020046
32.3	0.009309
32.3167	-0.003578
32.3333	-0.011882
32.35	-0.012254
32.3667	-0.008226
32.3833	-0.006798
32.4	-0.00797
32.4167	-0.006832
32.4333	-0.002634
32.45	0.004113
32.4667	0.00965
32.4833	0.007317
32.5	-0.000707
32.5167	-0.00549
32.5333	-0.006733
32.55	-0.006667
32.5667	-0.00106
32.5833	-0.000305
32.6	-0.001231
32.6167	8.4e-05
32.6333	0.000979
32.65	0.004604
32.6667	0.002369
32.6833	0.000594
32.7	-0.000931
32.7167	-0.004876
32.7333	-0.006441
32.75	-0.004176
32.7667	-3.1e-05
32.7833	0.000403
32.8	-0.000792
32.8167	0.002866
32.8333	0.005135
32.85	0.006673
32.8667	0.009592
32.8833	0.005071
32.9	-0.002831
32.9167	-0.008652
32.9333	-0.006651
32.95	-0.000597
32.9667	0.002517
32.9833	0.004351
33	0.002935
33.0167	-0.001352
33.0333	-0.004508
33.05	-0.004982
33.0667	-0.004984
33.0833	-0.010725
33.1	-0.025096
33.1167	-0.050307
33.1333	-0.070788
33.15	-0.066379
33.1667	-0.04686
33.1833	-0.033367
33.2	-0.024884
33.2167	-0.017341
33.2333	-0.015138
33.25	-0.018245
33.2667	-0.019342
33.2833	-0.015169
33.3	-0.012663
33.3167	-0.018137
33.3333	-0.024261
[truncated: 1,602 more rows]

## Sheet: Fit U1A+SPT6-WT_replicate1
Fit_X	Fit_Y	NDH_Y
0.039826	-10.0251
0.20009	-9.51453	-9.58735
0.361888	-8.53906	-8.55095
0.52522	-7.37372	-7.21667
0.690087	-6.10558	-6.08686
0.856488	-4.86932	-4.69417
1.02442	-3.78519	-4.34608
1.19389	-2.9103	-2.93608
1.3649	-2.24064	-1.99568
1.53744	-1.74118	-1.55962
1.71151	-1.37118	-1.38041
1.88712	-1.09575	-0.927359
2.06426	-0.888455	-1.15188
2.24293	-0.730262	-0.612726
2.42314	-0.607757	-0.630185
2.60489	-0.511501	-0.429851
2.78817	-0.434815	-0.317945
2.97298	-0.372921	-0.472134
3.15933	-0.322364	-0.518584

## Sheet: U1A+SPT6-WT_replicate2
DP_X	DP_Y
0.033333	-0.002399
0.05	-0.002469
0.066667	0.003162
0.083333	0.005332
0.1	0.001492
0.116667	3.3e-05
0.133333	-0.003967
0.15	-0.007467
0.166667	0.000683
0.183333	0.010343
0.2	0.008083
0.216667	-0.000377
0.233333	-0.004326
0.25	-0.002666
0.266667	-0.002596
0.283333	-0.004998
0.3	-0.00163
0.316667	0.003167
0.333333	0.000985
0.35	0.000542
0.366667	0.00436
0.383333	0.002477
0.4	-0.000387
0.416667	-0.002104
0.433333	-0.00229
0.45	-0.001177
0.466667	-0.000944
0.483333	-0.000741
0.5	0.000383
0.516667	-0.001145
0.533333	-0.001667
0.55	0.00351
0.566667	0.003707
0.583333	0.001045
0.6	-0.002648
0.616667	-0.00508
0.633333	-0.000233
0.65	0.003388
0.666667	0.005418
0.683333	0.008188
0.7	0.004769
0.716667	-0.004531
0.733333	-0.008411
0.75	-0.006651
0.766667	-0.006547
0.783333	-0.005318
0.8	-0.001128
0.816667	0.000491
0.833333	0.002631
0.85	0.00746
0.866667	0.00092
0.883333	-0.006334
0.9	-0.002301
0.916667	0.000841
0.933333	-0.002227
0.95	-0.004405
0.966667	-0.001423
0.983333	0.000709
1	0.000941
1.01667	0.001612
1.03333	0.001514
1.05	0.005595
1.06667	0.008337
1.08333	0.004298
1.1	0.00072
1.11667	-0.001629
1.13333	-0.004584
1.15	-0.00226
1.16667	-0.000605
1.18333	-0.003941
1.2	-0.003456
1.21667	-0.002571
1.23333	-0.001507
1.25	0.000982
1.26667	0.002452
1.28333	0.001533
1.3	0.001333
1.31667	0.002073
1.33333	0.004404
1.35	0.004144
1.36667	-0.002621
1.38333	-0.00427
1.4	0.00117
1.41667	0.002041
1.43333	-0.002379
1.45	-0.001458
1.46667	0.000162
1.48333	-0.001224
1.5	-0.003091
1.51667	0.000131
1.53333	0.004334
1.55	0.000656
1.56667	0.001319
1.58333	0.004692
1.6	0.004415
1.61667	0.00567
1.63333	0.006176
1.65	0.005401
1.66667	0.005497
1.68333	0.004252
1.7	0.000638
1.71667	-0.004837
1.73333	-0.0075
1.75	-0.005804
1.76667	-0.001957
1.78333	0.00019
1.8	-0.001954
1.81667	-0.001577
1.83333	0.00239
1.85	0.00338
1.86667	0.000606
1.88333	-0.004837
1.9	-0.010201
1.91667	-0.004605
1.93333	0.001161
1.95	-0.000933
1.96667	-0.003001
1.98333	-0.004669
2	-0.004177
2.01667	-0.005324
2.03333	-0.001402
2.05	0.00367
2.06667	0.002972
2.08333	0.002864
2.1	0.002219
2.11667	0.002674
2.13333	0.002999
2.15	0.003944
2.16667	0.001359
2.18333	-0.002386
2.2	-0.001391
2.21667	-0.002169
2.23333	-0.004208
2.25	-0.002366
2.26667	0.005145
2.28333	0.008017
2.3	0.006058
2.31667	-0.00071
2.33333	-0.00688
2.35	-0.005291
2.36667	-0.000602
2.38333	0.003147
2.4	0.001786
2.41667	0.002565
2.43333	0.004754
2.45	0.002881
2.46667	0.000766
2.48333	-0.002189
2.5	-0.006864
2.51667	-0.002228
2.53333	0.002257
2.55	0.000142
2.56667	0.000406
2.58333	0.000964
2.6	-0.002827
2.61667	-0.003858
2.63333	0.00096
2.65	0.001689
2.66667	0.000917
2.68333	-0.003794
2.7	-0.007121
2.71667	-0.002939
2.73333	-0.003916
2.75	-0.005653
2.76667	-0.002021
2.78333	0.000912
2.8	0.004004
2.81667	0.005149
2.83333	0.003274
2.85	0.003089
2.86667	-0.000865
2.88333	-0.00401
2.9	-0.004435
2.91667	-0.00471
2.93333	0.000772
2.95	0.006559
2.96667	0.009016
2.98333	0.009933
3	0.005121
3.01667	-0.001302
3.03333	-0.001065
3.05	-0.016543
3.06667	-0.05364
3.08333	-0.075638
3.1	-0.071025
3.11667	-0.059042
3.13333	-0.049209
3.15	-0.043787
3.16667	-0.045423
3.18333	-0.047897
3.2	-0.043172
3.21667	-0.039936
3.23333	-0.03698
3.25	-0.027814
3.26667	-0.020398
3.28333	-0.014922
3.3	-0.016468
3.31667	-0.020521
3.33333	-0.017765
3.35	-0.014889
3.36667	-0.015492
3.38333	-0.016936
3.4	-0.012759
3.41667	-0.010118
3.43333	-0.012064
3.45	-0.010459
3.46667	-0.010354
3.48333	-0.01105
3.5	-0.006855
3.51667	-0.003751
3.53333	-0.004604
3.55	-0.004844
3.56667	-0.003544
3.58333	-0.000904
3.6	0.001396
3.61667	0.003166
3.63333	0.004627
3.65	-0.001143
3.66667	-0.0086
3.68333	-0.009016
3.7	-0.008153
3.71667	-0.00707
3.73333	-0.007537
3.75	-0.006833
3.76667	-0.00057
3.78333	0.002204
3.8	-0.001862
3.81667	-0.003688
3.83333	-0.003495
3.85	-0.005061
3.86667	-0.002697
3.88333	0.001007
3.9	0.00076
3.91667	0.000662
3.93333	-0.001746
3.95	-0.005644
3.96667	-0.001802
3.98333	0.00185
4	0.002662
4.01667	0.003102
4.03333	0.002989
4.05	0.001836
4.06667	-0.000547
4.08333	-0.00153
4.1	-0.004763
4.11667	-0.008945
4.13333	-0.00749
4.15	-0.000801
4.16667	0.004819
4.18333	0.007718
4.2	0.006078
4.21667	0.000177
4.23333	-0.005464
4.25	-0.007254
4.26667	-0.001741
4.28333	0.003141
4.3	0.001164
4.31667	0.003486
4.33333	0.006759
4.35	0.001842
4.36667	-0.004846
4.38333	-0.008478
4.4	-0.007811
4.41667	-0.001575
4.43333	0.003812
4.45	0.005829
4.46667	0.008805
4.48333	0.005222
4.5	-0.001134
4.51667	-0.004213
4.53333	-0.002881
4.55	-0.001479
4.56667	-0.001317
4.58333	0.000564
4.6	0.001116
4.61667	0.000386
4.63333	0.000892
4.65	-0.001432
4.66667	-0.003905
4.68333	0.001161
4.7	0.005477
4.71667	0.004713
4.73333	0.001079
4.75	-0.002031
4.76667	-0.006181
4.78333	-0.008421
4.8	-0.004401
4.81667	0.002399
4.83333	0.007449
4.85	0.006079
4.86667	0.001164
4.88333	-0.002062
4.9	-0.003447
4.91667	-0.001363
4.93333	-5.9e-05
4.95	0.001216
4.96667	0.00345
4.98333	0.002851
5	0.002209
5.01667	0.004278
5.03333	0.001696
5.05	-0.004315
5.06667	-0.007507
5.08333	-0.007918
5.1	-0.006563
5.11667	-0.003922
5.13333	-0.000421
5.15	0.00126
5.16667	0.002231
5.18333	0.000782
5.2	0.000413
5.21667	0.000934
5.23333	-0.003425
5.25	-0.004794
5.26667	-0.003993
5.28333	-0.005962
5.3	0.000349
5.31667	0.00645
5.33333	0.005471
5.35	0.005793
5.36667	0.002476
5.38333	-0.003432
5.4	-0.003209
5.41667	0.001824
5.43333	0.005677
5.45	0.00707
5.46667	0.006526
5.48333	0.003528
5.5	-0.00035
5.51667	-0.003008
5.53333	-0.008426
5.55	-0.007484
5.56667	-8.2e-05
5.58333	0.00167
5.6	0.004012
5.61667	0.007025
5.63333	0.001997
5.65	-0.002941
5.66667	-0.001008
5.68333	0.000874
5.7	-0.000999
5.71667	-0.003785
5.73333	-0.001951
5.75	0.000563
5.76667	0.001006
5.78333	0.0001
5.8	-0.003216
5.81667	-0.002142
5.83333	0.000486
5.85	-0.001166
5.86667	-0.000238
5.88333	0.00431
5.9	0.004488
5.91667	0.004266
5.93333	0.003494
5.95	0.001473
5.96667	0.001417
5.98333	0.001182
6	0.003596
6.01667	0.005851
6.03333	0.004985
6.05	-0.01062
6.06667	-0.054033
6.08333	-0.116347
6.1	-0.17639
6.11667	-0.212784
6.13333	-0.209687
6.15	-0.189461
6.16667	-0.173984
6.18333	-0.156933
6.2	-0.141771
6.21667	-0.132188
6.23333	-0.125826
6.25	-0.121124
6.26667	-0.118072
6.28333	-0.11291
6.3	-0.103587
6.31667	-0.091445
6.33333	-0.082034
6.35	-0.076582
6.36667	-0.065701
6.38333	-0.057809
6.4	-0.052538
6.41667	-0.043256
6.43333	-0.042372
6.45	-0.046318
6.46667	-0.044313
6.48333	-0.043139
6.5	-0.040874
6.51667	-0.034549
6.53333	-0.030635
6.55	-0.027923
6.56667	-0.025761
6.58333	-0.02228
6.6	-0.020039
6.61667	-0.017757
6.63333	-0.012706
6.65	-0.010335
6.66667	-0.010978
6.68333	-0.011006
6.7	-0.010314
6.71667	-0.008342
6.73333	-0.004731
6.75	-0.004059
6.76667	-0.005067
6.78333	-0.005669
6.8	-0.006883
6.81667	-0.007557
6.83333	-0.008081
6.85	-0.010985
6.86667	-0.009519
6.88333	-0.003704
6.9	0.002912
6.91667	0.003907
6.93333	-0.003199
6.95	-0.005716
6.96667	-0.006072
6.98333	-0.004128
7	0.006975
7.01667	0.009369
7.03333	0.001172
7.05	-0.002082
7.06667	-0.003407
7.08333	-0.001402
7.1	0.002834
7.11667	0.001699
7.13333	-0.005096
7.15	-0.008576
7.16667	-0.007182
7.18333	-0.003167
7.2	0.001547
7.21667	0.005331
7.23333	0.002465
7.25	-0.003131
7.26667	-0.003443
7.28333	-0.003645
7.3	-0.007086
7.31667	-0.007987
7.33333	0.001862
7.35	0.00876
7.36667	0.006999
7.38333	0.004897
7.4	0.001912
7.41667	-0.001104
7.43333	-0.000179
7.45	0.002295
7.46667	0.00081
7.48333	0.002864
7.5	0.005819
7.51667	0.004236
7.53333	0.00275
7.55	0.001305
7.56667	0.0007
7.58333	0.002705
7.6	0.00766
7.61667	0.007335
7.63333	-0.00331
7.65	-0.011852
7.66667	-0.009943
7.68333	-0.007865
7.7	-0.009996
7.71667	-0.007148
7.73333	-0.004789
7.75	-0.006886
7.76667	-0.002253
7.78333	0.003559
7.8	0.004632
7.81667	0.006785
7.83333	0.009988
7.85	0.009041
7.86667	0.006403
7.88333	0.00524
7.9	0.001457
7.91667	-0.002945
7.93333	-0.006268
7.95	-0.005081
7.96667	-0.000683
7.98333	0.000664
8	0.000206
8.01667	0.002796
8.03333	0.005377
8.05	-0.002423
8.06667	-0.009362
8.08333	-0.008151
8.1	-0.004631
8.11667	-0.001853
8.13333	-0.000507
8.15	0.00117
8.16667	0.003166
8.18333	0.002372
8.2	0.001428
8.21667	-0.000195
8.23333	-0.002487
8.25	0.001174
8.26667	0.002724
8.28333	0.000885
8.3	0.001776
8.31667	0.003727
8.33333	0.002397
8.35	-0.00331
8.36667	-0.008268
8.38333	-0.008896
8.4	-0.006034
8.41667	-0.000862
8.43333	0.00316
8.45	0.001562
8.46667	-0.000976
8.48333	-0.000181
8.5	0.002075
8.51667	0.00508
8.53333	0.008105
8.55	0.007271
8.56667	0.000886
8.58333	-0.003039
8.6	-0.001559
8.61667	0.003379
8.63333	0.007427
8.65	0.005375
8.66667	0.002674
8.68333	0.001762
8.7	0.00213
8.71667	0.002103
8.73333	0.001002
8.75	-0.00012
8.76667	-0.003362
8.78333	-0.005874
8.8	-0.004736
8.81667	-0.003298
8.83333	-0.004653
8.85	-0.002991
8.86667	0.00392
8.88333	0.006422
8.9	0.002514
8.91667	0.000465
8.93333	0.000147
8.95	-0.00087
8.96667	0.000373
8.98333	0.001796
9	0.005178
9.01667	0.007041
9.03333	0.002744
9.05	-0.008093
9.06667	-0.03883
9.08333	-0.090573
9.1	-0.151393
9.11667	-0.187764
9.13333	-0.181094
9.15	-0.156635
9.16667	-0.134765
9.18333	-0.121845
9.2	-0.116659
9.21667	-0.112048
9.23333	-0.108997
9.25	-0.107346
9.26667	-0.105665
9.28333	-0.099354
9.3	-0.094262
9.31667	-0.096889
9.33333	-0.090902
9.35	-0.077084
9.36667	-0.062007
9.38333	-0.04996
9.4	-0.048392
9.41667	-0.051225
9.43333	-0.047958
9.45	-0.039329
9.46667	-0.037661
9.48333	-0.038022
9.5	-0.032884
9.51667	-0.027495
9.53333	-0.021317
9.55	-0.016648
9.56667	-0.012674
9.58333	-0.009029
9.6	-0.015075
9.61667	-0.023411
9.63333	-0.023806
9.65	-0.017312
9.66667	-0.013368
9.68333	-0.01313
9.7	-0.012865
9.71667	-0.017089
9.73333	-0.015594
9.75	-0.009829
9.76667	-0.006814
9.78333	-0.008659
9.8	-0.009981
9.81667	-0.00446
9.83333	-0.006889
9.85	-0.008399
9.86667	-0.003468
9.88333	-0.005658
9.9	-0.008087
9.91667	-0.009371
9.93333	-0.00863
9.95	-0.004519
9.96667	-0.005288
9.98333	-0.009577
10	-0.011146
10.0167	-0.006555
10.0333	-0.000294
10.05	0.008822
10.0667	0.014087
10.0833	0.002523
10.1	-0.010101
10.1167	-0.010086
10.1333	-0.00945
10.15	-0.011694
10.1667	-0.00908
10.1833	-0.006393
10.2	-0.003585
10.2167	-0.000938
10.2333	0.00148
10.25	0.005377
10.2667	0.010975
10.2833	0.013824
10.3	0.010916
10.3167	0.003438
10.3333	-0.00341
10.35	-0.005848
10.3667	-0.004956
10.3833	-0.000894
10.4	0.002504
10.4167	0.003733
10.4333	0.001033
10.45	-0.001318
10.4667	-0.001588
10.4833	-0.001969
10.5	-0.002789
10.5167	-0.003771
10.5333	-0.006352
10.55	-0.004723
10.5667	0.005726
10.5833	0.009225
10.6	0.003544
10.6167	-0.001337
10.6333	-0.001298
10.65	0.001976
10.6667	0.004109
10.6833	0.001432
10.7	-0.002205
10.7167	-0.001382
10.7333	-0.000318
10.75	-0.004295
10.7667	-0.006954
10.7833	-0.003355
10.8	0.000185
10.8167	0.001174
10.8333	0.001304
10.85	0.002583
10.8667	0.001893
10.8833	-0.000197
10.9	-5e-06
10.9167	0.001958
10.9333	0.00271
10.95	0.007002
10.9667	0.007734
10.9833	0.005106
11	0.004878
11.0167	0.003242
11.0333	0.002566
11.05	0.00048
11.0667	-0.005776
11.0833	-0.009782
11.1	-0.007269
11.1167	-0.005905
11.1333	-0.005217
11.15	-0.004919
11.1667	-0.001872
11.1833	0.000245
11.2	0.002203
11.2167	0.00735
11.2333	0.008368
11.25	0.000552
11.2667	-0.004515
11.2833	-0.001542
11.3	0.002201
11.3167	0.003885
11.3333	-0.000472
11.35	-0.002279
11.3667	-0.003808
11.3833	-0.006289
11.4	-0.00517
11.4167	-0.00371
11.4333	-0.004371
11.45	-0.001912
11.4667	0.003477
11.4833	0.000807
11.5	-0.00172
11.5167	0.000113
11.5333	0.001325
11.55	0.004728
11.5667	0.003851
11.5833	0.002343
11.6	0.001367
11.6167	-0.001467
11.6333	-0.002841
11.65	-0.004845
11.6667	-0.005799
11.6833	-0.004292
11.7	0.000164
11.7167	0.00277
11.7333	0.007495
11.75	0.010784
11.7667	0.004503
11.7833	0.000143
11.8	-0.002648
11.8167	-0.004369
11.8333	7.1e-05
11.85	0.002746
11.8667	0.001984
11.8833	-0.000627
11.9	-0.000689
11.9167	0.003979
11.9333	0.004967
11.95	0.001465
11.9667	0.001363
11.9833	0.00197
12	-0.002773
12.0167	-0.004505
12.0333	-0.001108
12.05	-0.005011
12.0667	-0.027584
12.0833	-0.070664
12.1	-0.121383
12.1167	-0.156553
12.1333	-0.157202
12.15	-0.140461
12.1667	-0.12581
12.1833	-0.112909
12.2	-0.103108
12.2167	-0.097012
12.2333	-0.091893
12.25	-0.084325
12.2667	-0.083437
12.2833	-0.081918
12.3	-0.07666
12.3167	-0.079321
12.3333	-0.078145
12.35	-0.065806
12.3667	-0.056616
12.3833	-0.051906
12.4	-0.048716
12.4167	-0.050196
12.4333	-0.046456
12.45	-0.042504
12.4667	-0.038459
12.4833	-0.031174
12.5	-0.028899
12.5167	-0.027034
12.5333	-0.025309
12.55	-0.023614
12.5667	-0.01789
12.5833	-0.011266
12.6	-0.010651
12.6167	-0.014387
12.6333	-0.016493
12.65	-0.013119
12.6667	-0.008115
12.6833	-0.007961
12.7	-0.006184
12.7167	-0.003137
12.7333	-0.006161
12.75	-0.009444
12.7667	-0.007507
12.7833	-0.00586
12.8	-0.007603
12.8167	-0.011906
12.8333	-0.010693
12.85	-0.008499
12.8667	-0.006736
12.8833	-0.003982
12.9	-0.003999
12.9167	-0.003845
12.9333	-0.005321
12.95	-0.004227
12.9667	0.002817
12.9833	0.00633
13	-0.002396
13.0167	-0.006882
13.0333	-0.002488
13.05	-0.0019
13.0667	-0.008381
13.0833	-0.010601
13.1	-0.005221
13.1167	0.000178
13.1333	0.004448
13.15	0.002728
13.1667	0.004247
13.1833	0.004046
13.2	0.004095
13.2167	0.009564
13.2333	0.002553
13.25	-0.008548
13.2667	-0.009089
13.2833	-0.00497
13.3	-0.002317
13.3167	0.002793
13.3333	0.005093
13.35	-0.001117
13.3667	-0.004578
13.3833	0.000482
13.4	0.001332
13.4167	-0.002767
13.4333	-0.004212
13.45	0.000192
13.4667	0.008027
13.4833	0.012442
13.5	0.007076
13.5167	-0.002859
13.5333	-0.005209
13.55	-0.002277
13.5667	0.001645
13.5833	-0.001714
13.6	-0.008262
13.6167	-0.004241
13.6333	-0.000199
13.65	0.003541
13.6667	0.00531
13.6833	-0.002181
13.7	-0.004723
13.7167	-0.000374
13.7333	-0.001375
13.75	-0.005556
13.7667	-0.003788
13.7833	0.002854
13.8	0.010515
13.8167	0.009875
13.8333	0.003946
13.85	0.001247
13.8667	-0.005023
13.8833	-0.010392
13.9	-0.006504
13.9167	-0.003729
13.9333	-0.001823
13.95	-0.000117
13.9667	-0.002401
13.9833	-0.001506
14	0.00546
14.0167	0.011427
14.0333	0.011824
14.05	0.007272
14.0667	0.000139
14.0833	-0.007093
14.1	-0.009426
14.1167	-0.004668
14.1333	-0.0025
14.15	-0.004079
14.1667	-0.001219
14.1833	0.003212
14.2	0.001833
14.2167	0.006124
14.2333	0.007434
14.25	0.000845
14.2667	0.000772
14.2833	0.006668
14.3	0.005015
14.3167	-0.005528
14.3333	-0.007701
14.35	-0.004794
14.3667	-0.000578
14.3833	0.002341
14.4	0.001451
14.4167	0.000361
14.4333	-0.004229
14.45	-0.004129
14.4667	-0.000909
14.4833	0.000401
14.5	0.004772
14.5167	0.002426
14.5333	-0.001371
14.55	-0.001457
14.5667	-0.005434
14.5833	-0.00664
14.6	-5.7e-05
14.6167	0.005108
14.6333	0.003778
14.65	0.003479
14.6667	0.006299
14.6833	0.001969
14.7	-0.005041
14.7167	-0.003341
14.7333	-0.00125
14.75	-0.003352
14.7667	-0.004793
14.7833	-0.003104
14.8	-0.003465
14.8167	-0.003776
14.8333	-0.000857
14.85	0.003962
14.8667	0.007455
14.8833	0.005039
14.9	-0.000616
14.9167	0.000449
14.9333	0.007134
14.95	0.006639
14.9667	0.001513
14.9833	-0.00409
15	-0.004056
15.0167	-0.001432
15.0333	-0.002158
15.05	-0.008014
15.0667	-0.025509
15.0833	-0.055975
15.1	-0.098275
15.1167	-0.128494
15.1333	-0.137884
15.15	-0.127933
15.1667	-0.106153
15.1833	-0.087162
15.2	-0.070802
15.2167	-0.069119
15.2333	-0.079485
15.25	-0.081021
15.2667	-0.074527
15.2833	-0.072203
15.3	-0.068629
15.3167	-0.062466
15.3333	-0.058822
15.35	-0.053598
15.3667	-0.048184
15.3833	-0.04552
15.4	-0.044476
15.4167	-0.039722
15.4333	-0.028607
15.45	-0.021273
15.4667	-0.027024
15.4833	-0.031303
15.5	-0.029771
15.5167	-0.02742
15.5333	-0.020119
15.55	-0.016347
15.5667	-0.011826
15.5833	-0.005902
15.6	-0.004597
15.6167	-0.009242
15.6333	-0.016176
15.65	-0.019261
15.6667	-0.018725
15.6833	-0.01826
15.7	-0.017774
15.7167	-0.015427
15.7333	-0.008491
15.75	0.001646
15.7667	0.001732
15.7833	-0.003141
15.8	-0.008715
15.8167	-0.011988
15.8333	-0.006014
15.85	-0.002059
15.8667	-0.005585
15.8833	-0.00829
15.9	-0.002555
15.9167	0.003729
15.9333	0.002424
15.95	-0.002616
15.9667	-0.009697
15.9833	-0.016867
16	-0.015548
16.0167	-0.007358
16.0333	-0.002779
16.05	-0.00027
16.0667	0.001065
16.0833	-0.001863
16.1	-0.002192
16.1167	0.000519
16.1333	0.00131
16.15	0.003262
16.1667	0.000813
16.1833	-0.003859
16.2	-0.000529
16.2167	0.003831
16.2333	0.001771
16.25	-0.001409
16.2667	-0.001628
16.2833	-0.004098
16.3	-9e-06
16.3167	0.003327
16.3333	-0.003617
16.35	-0.010141
16.3667	-0.009175
16.3833	-0.003919
16.4	-0.002523
16.4167	0.002303
16.4333	0.01046
16.45	0.010356
16.4667	0.005302
16.4833	0.003478
16.5	-0.000926
16.5167	-0.00057
16.5333	0.000316
16.55	-0.002773
16.5667	0.002534
16.5833	0.003311
16.6	0.003398
16.6167	0.001985
16.6333	-0.009507
16.65	-0.01508
16.6667	-0.008708
16.6833	0.004278
16.7	0.010323
16.7167	0.005019
16.7333	-0.001326
16.75	0.00437
16.7667	0.009226
16.7833	0.003359
16.8	0.002821
16.8167	0.005194
16.8333	-0.000934
16.85	-0.004771
16.8667	-0.002069
16.8833	-0.004146
16.9	-0.005944
16.9167	-0.005152
16.9333	-0.005122
16.95	-0.002831
16.9667	-0.003441
16.9833	-0.00678
17	-0.00598
17.0167	-0.00171
17.0333	0.001428
17.05	0.002029
17.0667	0.000201
17.0833	-0.000947
17.1	0.000335
17.1167	0.003447
17.1333	0.005989
17.15	0.002357
17.1667	-0.001338
17.1833	-0.005803
17.2	-0.007449
17.2167	0.001426
17.2333	0.0052
17.25	-0.000375
17.2667	0.00028
17.2833	0.005607
17.3	0.010084
17.3167	0.009591
17.3333	-0.000362
17.35	-0.007215
17.3667	-0.006208
17.3833	-0.005261
17.4	-0.008487
17.4167	-0.004244
17.4333	0.00156
17.45	0.001894
17.4667	0.001607
17.4833	0.001471
17.5	0.003815
17.5167	0.003241
17.5333	0.00381
17.55	0.002039
17.5667	-0.000111
17.5833	0.003358
17.6	0.001157
17.6167	-0.001214
17.6333	-0.002573
17.65	-0.005394
17.6667	-0.003945
17.6833	0.002604
17.7	0.008583
17.7167	0.004113
17.7333	0.001842
17.75	0.003608
17.7667	0.002869
17.7833	-0.002541
17.8	-0.009181
17.8167	-0.00323
17.8333	0.00425
17.85	0.001171
17.8667	-0.003116
17.8833	-0.002286
17.9	0.001715
17.9167	0.000256
17.9333	0.001446
17.95	0.007847
17.9667	0.003658
17.9833	-0.003992
18	-0.003624
18.0167	-0.001004
18.0333	0.003145
18.05	0.005695
18.0667	-0.007705
18.0833	-0.038966
18.1	-0.077506
18.1167	-0.110306
18.1333	-0.117841
18.15	-0.099967
18.1667	-0.079042
18.1833	-0.066207
18.2	-0.061493
18.2167	-0.065678
18.2333	-0.070599
18.25	-0.067013
18.2667	-0.058898
18.2833	-0.047903
18.3	-0.037587
18.3167	-0.040732
18.3333	-0.049957
18.35	-0.0486
18.3667	-0.042138
18.3833	-0.037176
18.4	-0.032415
18.4167	-0.028013
18.4333	-0.031421
18.45	-0.034749
18.4667	-0.028678
18.4833	-0.023704
18.5	-0.01701
18.5167	-0.009986
18.5333	-0.008453
18.55	-0.010419
18.5667	-0.012805
18.5833	-0.011901
18.6	-0.007389
18.6167	-0.003977
18.6333	-0.010436
18.65	-0.018154
18.6667	-0.014803
18.6833	-0.009471
18.7	-0.010709
18.7167	-0.006791
18.7333	-0.003966
18.75	-0.005101
18.7667	-0.004996
18.7833	-0.007611
18.8	-0.009816
18.8167	-0.011071
18.8333	-0.007039
18.85	-0.001485
18.8667	0.0036
18.8833	0.008174
18.9	0.006628
18.9167	-0.000847
18.9333	-0.009993
18.95	-0.01769
18.9667	-0.013461
18.9833	-0.000742
19	0.003408
19.0167	0.002507
19.0333	0.001246
19.05	0.003005
19.0667	0.002694
19.0833	-0.000985
19.1	0.002543
19.1167	0.006351
19.1333	0.004508
19.15	0.001726
19.1667	-0.000876
19.1833	-0.001779
19.2	-0.007361
19.2167	-0.015137
19.2333	-0.013714
19.25	-0.00489
19.2667	-0.002366
19.2833	-0.003882
19.3	-0.002048
19.3167	-0.001806
19.3333	-0.000975
19.35	-0.003223
19.3667	-0.006052
19.3833	-0.00301
19.4	-0.001519
19.4167	-0.001247
19.4333	0.000302
19.45	0.00241
19.4667	0.004738
19.4833	0.004765
19.5	0.008413
19.5167	0.01114
19.5333	0.006438
19.55	0.001046
19.5667	-0.004866
19.5833	-0.007948
19.6	-0.0048
19.6167	-0.000892
19.6333	-0.001424
19.65	-0.002236
19.6667	0.002562
19.6833	0.008105
19.7	0.012811
19.7167	0.009568
19.7333	0.001764
19.75	-0.00113
19.7667	-0.002904
19.7833	-0.000638
19.8	0.001442
19.8167	0.001255
19.8333	0.004778
19.85	8.2e-05
19.8667	-0.007255
19.8833	-0.006781
19.9	-0.003078
19.9167	-0.001394
19.9333	1.2e-05
19.95	0.006377
19.9667	0.004843
19.9833	-0.003271
20	-0.004295
20.0167	-0.00371
20.0333	-0.004714
20.05	-0.005186
20.0667	-0.000298
20.0833	0.0017
20.1	-0.000552
20.1167	0.003476
20.1333	0.007694
20.15	0.006312
20.1667	0.002865
20.1833	0.002558
20.2	-0.003539
20.2167	-0.008765
20.2333	-0.006302
20.25	-0.006428
20.2667	-0.005465
20.2833	-0.002847
20.3	0.001704
20.3167	0.004376
20.3333	0.004257
20.35	0.003169
20.3667	-0.00202
20.3833	-0.001429
20.4	0.004028
20.4167	0.003036
20.4333	-0.005667
20.45	-0.005829
20.4667	0.002089
20.4833	0.006077
20.5	0.008404
20.5167	0.003154
20.5333	-0.002557
20.55	-0.000667
20.5667	0.001862
20.5833	0.002671
20.6	-0.000129
20.6167	-0.00212
20.6333	-0.00329
20.65	-0.000982
20.6667	0.000719
20.6833	-0.002029
20.7	0.001192
20.7167	0.004953
20.7333	0.005505
20.75	0.003406
20.7667	1e-05
20.7833	-0.000938
20.8	0.002264
20.8167	0.004606
20.8333	-0.000682
20.85	-0.00431
20.8667	-0.000518
20.8833	0.006489
20.9	0.006054
20.9167	-0.003102
20.9333	-0.006987
20.95	-0.004382
20.9667	-0.003558
20.9833	-0.002433
21	0.000933
21.0167	0.006002
21.0333	0.006522
21.05	0.000672
21.0667	-0.006519
21.0833	-0.026629
21.1	-0.056069
21.1167	-0.07917
21.1333	-0.088258
21.15	-0.081047
21.1667	-0.069586
21.1833	-0.058634
21.2	-0.051703
21.2167	-0.051061
21.2333	-0.05156
21.25	-0.049059
21.2667	-0.042459
21.2833	-0.040199
21.3	-0.044098
21.3167	-0.044468
21.3333	-0.040298
21.35	-0.035307
21.3667	-0.030239
21.3833	-0.022632
21.4	-0.018026
21.4167	-0.0218
21.4333	-0.019113
21.45	-0.013147
21.4667	-0.01584
21.4833	-0.014875
21.5	-0.013096
21.5167	-0.015636
21.5333	-0.013356
21.55	-0.010526
21.5667	-0.013347
21.5833	-0.012617
21.6	-0.010777
21.6167	-0.013257
21.6333	-0.008467
21.65	-0.002936
21.6667	-0.003156
21.6833	0.000764
21.7	0.003524
21.7167	-0.001755
21.7333	-0.005325
21.75	-0.004117
21.7667	-0.002529
21.7833	-0.007091
21.8	-0.011523
21.8167	-0.010095
21.8333	-0.006387
21.85	-0.002118
21.8667	0.002705
21.8833	0.004738
21.9	0.002591
21.9167	0.006104
21.9333	0.010227
21.95	0.00826
21.9667	0.004656
21.9833	-0.001149
22	-0.006094
22.0167	-0.003159
22.0333	-0.001944
22.05	-0.003839
22.0667	-0.006104
22.0833	-0.006831
22.1	0.000276
22.1167	0.004823
22.1333	0.00069
22.15	-0.003743
22.1667	-0.002066
22.1833	0.007541
22.2	0.017828
22.2167	0.013002
22.2333	-0.000746
22.25	-0.010444
22.2667	-0.015651
22.2833	-0.009509
22.3	-0.001587
22.3167	0.003885
22.3333	0.009347
22.35	0.003603
22.3667	-0.001821
22.3833	-0.001225
22.4	-0.003169
22.4167	-0.003233
22.4333	-0.001177
22.45	-0.000557
22.4667	-0.001925
22.4833	-0.002552
22.5	9e-05
22.5167	0.006592
22.5333	0.009334
22.55	0.002097
22.5667	-0.006503
22.5833	-0.01025
22.6	-0.005688
22.6167	0.002765
22.6333	0.001987
22.65	-0.00462
22.6667	-0.005268
22.6833	0.001965
22.7	0.005094
22.7167	0.005694
22.7333	0.007124
22.75	0.004283
22.7667	0.001963
22.7833	-0.002658
22.8	-0.005478
22.8167	-0.003147
22.8333	-0.000546
22.85	0.001155
22.8667	0.002526
22.8833	0.004918
22.9	0.005559
22.9167	-0.00166
22.9333	-0.004807
22.95	-0.004603
22.9667	-0.004409
22.9833	-0.003135
23	-0.003971
23.0167	0.003294
23.0333	0.009928
23.05	0.006604
23.0667	0.000684
23.0833	-0.006206
23.1	-0.007226
23.1167	-0.004015
23.1333	-0.001925
23.15	0.001965
23.1667	0.003936
23.1833	0.004106
23.2	0.004537
23.2167	0.002147
23.2333	-0.003172
23.25	-0.004162
23.2667	-0.000411
23.2833	0.004039
23.3	0.00597
23.3167	0.000803
23.3333	-0.004593
23.35	-0.0047
23.3667	-0.002367
23.3833	-0.001074
23.4	-0.00176
23.4167	-0.001668
23.4333	-0.00062
23.45	0.005258
23.4667	0.007306
23.4833	0.004054
23.5	0.001202
23.5167	-0.000849
23.5333	0.001845
23.55	0.00168
23.5667	-0.006126
23.5833	-0.013931
23.6	-0.007776
23.6167	0.003509
23.6333	0.004843
23.65	0.005611
23.6667	0.005444
23.6833	0.002248
23.7	-0.001918
23.7167	-0.004535
23.7333	-0.000151
23.75	0.007832
23.7667	0.007326
23.7833	0.000988
23.8	-0.003389
23.8167	-0.002226
23.8333	-0.002182
23.85	-0.002409
23.8667	0.000774
23.8833	0.002678
23.9	0.008672
23.9167	0.01136
23.9333	0.004959
23.95	-0.004262
23.9667	-0.009883
23.9833	-0.007134
24	-0.002965
24.0167	-0.003313
24.0333	-0.002737
24.05	0.001278
24.0667	4.4e-05
24.0833	-0.02054
24.1	-0.050964
24.1167	-0.071128
24.1333	-0.077252
24.15	-0.068154
24.1667	-0.053645
24.1833	-0.044067
24.2	-0.039078
24.2167	-0.03874
24.2333	-0.038492
24.25	-0.037683
24.2667	-0.032796
24.2833	-0.028198
24.3	-0.033131
24.3167	-0.039833
24.3333	-0.038406
24.35	-0.031808
24.3667	-0.022531
24.3833	-0.017596
24.4	-0.019423
24.4167	-0.02089
24.4333	-0.022637
24.45	-0.023464
24.4667	-0.02147
24.4833	-0.014757
24.5	-0.003998
24.5167	-0.004413
24.5333	-0.012367
24.55	-0.010982
24.5667	-0.009516
24.5833	-0.015131
24.6	-0.016186
24.6167	-0.009324
24.6333	-0.002109
24.65	-0.001255
24.6667	-0.007981
24.6833	-0.008377
24.7	-0.001683
24.7167	0.001601
24.7333	0.000664
24.75	-0.000896
24.7667	-0.004357
24.7833	-0.009477
24.8	-0.008348
24.8167	-0.003238
24.8333	0.001641
24.85	0.00214
24.8667	0.001315
24.8833	0.001656
24.9	-0.000413
24.9167	-0.005912
24.9333	-0.0065
24.95	4.1e-05
24.9667	0.001142
24.9833	-0.001
25	-0.00095
25.0167	-0.00289
25.0333	-0.004771
25.05	-0.002571
25.0667	-0.002581
25.0833	-0.004212
25.1	-0.00337
25.1167	-0.003882
25.1333	-0.004813
25.15	0.000605
25.1667	0.009064
25.1833	0.004442
25.2	-0.004649
25.2167	-0.007553
25.2333	-0.004187
25.25	0.000538
25.2667	0.003424
25.2833	0.008189
25.3	0.005335
25.3167	0.00088
25.3333	0.000886
25.35	0.001217
25.3667	0.001007
25.3833	0.003107
25.4	0.002577
25.4167	-0.001523
25.4333	0.000348
25.45	6.8e-05
25.4667	-0.004545
25.4833	-0.008279
25.5	-0.009313
25.5167	-0.006566
25.5333	0.00031
25.55	0.006056
25.5667	0.005242
25.5833	0.00162
25.6	-0.00438
25.6167	-0.004841
25.6333	0.001119
25.65	0.005699
25.6667	0.008379
25.6833	0.007089
25.7	0.003911
25.7167	-0.000307
25.7333	-0.004736
25.75	-0.003315
25.7667	0.000886
25.7833	-0.001332
25.8	-0.004691
25.8167	-0.0029
25.8333	0.001176
25.85	0.003331
25.8667	0.003006
25.8833	0.002441
25.9	0.007297
25.9167	0.011282
25.9333	0.009327
25.95	0.005262
25.9667	-0.000231
25.9833	-0.004563
26	-0.006336
26.0167	-0.006289
26.0333	-0.007821
26.05	-0.005264
26.0667	0.000185
26.0833	0.001275
26.1	-0.001976
26.1167	-0.000886
26.1333	0.003324
26.15	0.004114
26.1667	0.001133
26.1833	-0.003377
26.2	-0.003158
26.2167	-0.001308
26.2333	-0.003338
26.25	-0.002759
26.2667	-9.9e-05
26.2833	-0.00124
26.3	-0.00366
26.3167	-0.006349
26.3333	-0.006667
26.35	-0.004406
26.3667	0.001466
26.3833	0.008668
26.4	0.014079
26.4167	0.014141
26.4333	0.00892
26.45	0.000901
26.4667	-0.005879
26.4833	-0.007838
26.5	-0.007028
26.5167	-0.002707
26.5333	0.000794
26.55	-9.1e-05
26.5667	-0.000223
26.5833	0.000854
26.6	0.002862
26.6167	0.00325
26.6333	0.003427
26.65	0.002835
26.6667	-0.002004
26.6833	-0.00543
26.7	-0.005986
26.7167	-0.000242
26.7333	0.003322
26.75	0.002516
26.7667	0.00205
26.7833	-0.000715
26.8	-0.001086
26.8167	-0.001737
26.8333	-0.005158
26.85	-0.004699
26.8667	-0.00016
26.8833	0.0045
26.9	0.003029
26.9167	-0.002336
26.9333	-0.00164
26.95	-0.001214
26.9667	0.001982
26.9833	0.006498
27	0.002144
27.0167	-0.00159
27.0333	0.003521
27.05	0.003856
27.0667	-0.00513
27.0833	-0.018226
27.1	-0.039082
27.1167	-0.061128
27.1333	-0.067624
27.15	-0.058367
27.1667	-0.052056
27.1833	-0.046625
27.2	-0.038325
27.2167	-0.029004
27.2333	-0.023114
27.25	-0.028073
27.2667	-0.038982
27.2833	-0.043087
27.3	-0.036062
27.3167	-0.028857
27.3333	-0.026513
27.35	-0.023758
27.3667	-0.025783
27.3833	-0.022138
27.4	-0.008472
27.4167	-0.005115
27.4333	-0.007828
27.45	-0.014061
27.4667	-0.016015
27.4833	-0.012658
27.5	-0.014811
27.5167	-0.015275
27.5333	-0.013968
27.55	-0.011272
27.5667	-0.009195
27.5833	-0.006948
27.6	-0.003312
27.6167	-0.003075
27.6333	-0.0093
27.65	-0.006626
27.6667	-0.000872
27.6833	-0.005218
27.7	-0.008973
27.7167	-0.008749
27.7333	-0.003175
27.75	0.003307
27.7667	0.006017
27.7833	0.005617
27.8	0.003896
27.8167	-0.001124
27.8333	-0.005615
27.85	-0.005335
27.8667	-0.005356
27.8833	-0.003763
27.9	-0.001791
27.9167	0.001082
27.9333	0.001345
27.95	-0.004652
27.9667	-0.007389
27.9833	-0.006267
28	0.002338
28.0167	0.003092
28.0333	-0.004204
28.05	-0.00024
28.0667	0.004214
28.0833	0.001248
28.1	0.000132
28.1167	0.003719
28.1333	-0.000248
28.15	-0.008735
28.1667	-0.009072
28.1833	0.000512
28.2	0.008695
28.2167	0.004688
28.2333	0.002336
28.25	0.004207
28.2667	0.000769
28.2833	0.00042
28.3	0.005301
28.3167	0.004193
28.3333	1.4e-05
28.35	-0.003598
28.3667	-0.011045
28.3833	-0.013532
28.4	-0.007808
28.4167	-0.001145
28.4333	0.000468
28.45	-0.000769
28.4667	0.002935
28.4833	0.000932
28.5	-0.002361
28.5167	-0.001943
28.5333	-0.003406
28.55	-0.000509
28.5667	-0.001702
28.5833	-0.002755
28.6	0.004528
28.6167	0.00861
28.6333	0.004601
28.65	-0.002147
28.6667	-0.004335
28.6833	-0.002604
28.7	0.001268
28.7167	0.001941
28.7333	0.000396
28.75	0.000292
28.7667	-0.004263
28.7833	-0.003988
28.8	0.003737
28.8167	0.005792
28.8333	0.001481
28.85	0.000358
28.8667	0.008365
28.8833	0.012882
28.9	0.003638
28.9167	-0.003975
28.9333	0.000802
28.95	-0.00155
28.9667	-0.004993
28.9833	0.000485
29	2e-06
29.0167	-0.001901
29.0333	-0.000513
29.05	0.002944
29.0667	0.002262
29.0833	0.001024
29.1	0.001726
29.1167	0.000429
29.1333	-0.000978
29.15	-0.000105
29.1667	-0.000253
29.1833	-0.00178
29.2	-0.007027
29.2167	-0.010774
29.2333	-0.004851
29.25	0.003562
29.2667	0.008904
29.2833	0.007577
29.3	0.00634
29.3167	0.002002
29.3333	-0.004117
29.35	0.000714
29.3667	0.006735
29.3833	0.008916
29.4	0.006687
29.4167	-0.005122
29.4333	-0.014053
29.45	-0.011763
29.4667	-0.007333
29.4833	-0.005863
29.5	-0.003843
29.5167	0.002356
29.5333	0.002726
29.55	-0.004094
29.5667	-0.006044
29.5833	-0.003404
29.6	-0.001785
29.6167	0.000485
29.6333	0.005484
29.65	0.011153
29.6667	0.011203
29.6833	0.004171
29.7	-0.002632
29.7167	-0.008875
29.7333	-0.009067
29.75	-0.00195
29.7667	0.003217
29.7833	-0.000315
29.8	-0.003347
29.8167	-0.002817
29.8333	-0.003447
29.85	-0.001307
29.8667	0.002243
29.8833	0.004463
29.9	0.005053
29.9167	0.004066
29.9333	-0.001382
29.95	-0.001451
29.9667	0.006621
29.9833	0.006493
30	-0.001566
30.0167	-0.004904
30.0333	0.000228
30.05	0.005034
30.0667	0.00154
30.0833	-0.013364
30.1	-0.039488
30.1167	-0.061372
30.1333	-0.069686
30.15	-0.06841
30.1667	-0.052684
30.1833	-0.034856
30.2	-0.029067
30.2167	-0.027648
30.2333	-0.023289
30.25	-0.01894
30.2667	-0.023882
30.2833	-0.028397
30.3	-0.028447
30.3167	-0.027157
30.3333	-0.020926
30.35	-0.016956
30.3667	-0.015206
30.3833	-0.013956
30.4	-0.014703
30.4167	-0.013983
30.4333	-0.015364
30.45	-0.015094
30.4667	-0.016254
30.4833	-0.021164
30.5	-0.021845
30.5167	-0.017904
30.5333	-0.012926
30.55	-0.008789
30.5667	-0.003721
30.5833	0.002787
30.6	0.002475
30.6167	-0.004977
30.6333	-0.005759
30.65	-0.006556
30.6667	-0.012421
30.6833	-0.013007
30.7	-0.009652
30.7167	-0.007738
30.7333	-0.002364
30.75	0.005651
30.7667	0.005788
30.7833	-0.002272
30.8	-0.007093
30.8167	-0.006153
30.8333	-0.004184
30.85	-0.001124
30.8667	-0.001015
30.8833	-0.000244
30.9	0.001679
30.9167	-0.000949
30.9333	-0.006926
30.95	-0.008123
30.9667	-0.00706
30.9833	-0.009687
31	-0.009404
31.0167	-0.004549
31.0333	-0.000614
31.05	-0.00508
31.0667	-0.007275
31.0833	0.0054
31.1	0.013585
31.1167	0.00687
31.1333	0.002755
31.15	0.005789
31.1667	0.005574
31.1833	-0.002151
31.2	-0.006936
31.2167	-0.005591
31.2333	-0.003327
31.25	-0.001579
31.2667	-0.000844
31.2833	-0.00104
31.3	-0.004575
31.3167	-0.00385
31.3333	0.000834
31.35	-0.000391
31.3667	-0.003473
31.3833	-0.003503
31.4	0.001267
31.4167	0.008798
31.4333	0.010588
31.45	0.005139
31.4667	0.000849
31.4833	-0.002155
31.5	-0.004832
31.5167	-0.00285
31.5333	-0.001987
31.55	-0.007354
31.5667	-0.010532
31.5833	-0.009209
31.6	-0.000147
31.6167	0.008166
31.6333	0.007099
31.65	0.005882
31.6667	0.001415
31.6833	-0.006772
31.7	-0.008959
31.7167	-0.003836
31.7333	0.000675
31.75	0.004343
31.7667	0.006541
31.7833	0.002879
31.8	0.000147
31.8167	0.001094
31.8333	-0.000828
31.85	-0.006826
31.8667	-0.004349
31.8833	0.001908
31.9	-0.002966
31.9167	-0.006299
31.9333	-0.003612
31.95	-0.001905
31.9667	-0.000239
31.9833	0.003935
32	0.00752
32.0167	0.005574
32.0333	0.001009
32.05	0.001103
32.0667	0.001727
32.0833	-0.000738
32.1	-0.001298
32.1167	-0.002197
32.1333	-0.004397
32.15	-3.7e-05
32.1667	0.006743
32.1833	0.004434
32.2	0.001014
32.2167	0.000433
32.2333	-0.002137
32.25	0.002014
32.2667	0.006184
32.2833	0.005254
32.3	0.002775
32.3167	-0.000385
32.3333	-0.000439
32.35	-0.001391
32.3667	-0.000602
32.3833	-0.003114
32.4	-0.006966
32.4167	-0.008467
32.4333	-0.006529
32.45	7.2e-05
32.4667	0.004587
32.4833	0.004911
32.5	0.002026
32.5167	-0.00471
32.5333	-0.006185
32.55	-0.000271
32.5667	0.008206
32.5833	0.010911
32.6	0.003046
32.6167	-0.003589
32.6333	-0.006924
32.65	-0.00489
32.6667	9.5e-05
32.6833	0.00293
32.7	0.004946
32.7167	0.008363
32.7333	0.006259
32.75	-0.000984
32.7667	-0.002328
32.7833	-0.002562
32.8	-0.003445
32.8167	-0.002893
32.8333	0.001291
32.85	0.002015
32.8667	0.00071
32.8833	0.002354
32.9	0.003588
32.9167	0.000303
32.9333	-0.006652
32.95	-0.002365
32.9667	0.002023
32.9833	-0.00225
33	-0.003433
33.0167	-0.001276
33.0333	0.005381
33.05	0.013709
33.0667	0.008536
33.0833	-0.006597
33.1	-0.028309
33.1167	-0.050502
33.1333	-0.058884
33.15	-0.053757
33.1667	-0.04098
33.1833	-0.027823
33.2	-0.019985
33.2167	-0.020918
33.2333	-0.021861
33.25	-0.021884
33.2667	-0.027187
33.2833	-0.02763
33.3	-0.023973
33.3167	-0.018817
33.3333	-0.00782
[truncated: 1,602 more rows]

## Sheet: Fit U1A+SPT6-WT_replicate2
Fit_X	Fit_Y	NDH_Y
0.039826	-8.92983
0.20009	-8.41132	-8.33708
0.361888	-7.42362	-7.46052
0.52522	-6.26542	-6.28971
0.690087	-5.05106	-5.27188
0.856488	-3.92499	-3.88198
1.02442	-2.98759	-2.584
1.19389	-2.26412	-2.17586
1.3649	-1.72837	-1.76934
1.53744	-1.3375	-1.73022
1.71151	-1.05184	-1.04079
1.88712	-0.840819	-1.0747
2.06426	-0.682603	-0.508293
2.24293	-0.562037	-0.627662
2.42314	-0.468662	-0.486663
2.60489	-0.395221	-0.344665
2.78817	-0.336622	-0.552704
2.97298	-0.289241	-0.248665
3.15933	-0.25046	0.113252

## Sheet: U1A+SPT6-WT_replicate3
DP_X	DP_Y
0.033333	-0.003613
0.05	-0.001486
0.066667	-0.002929
0.083333	-0.006493
0.1	-0.001126
0.116667	0.002901
0.133333	-0.002362
0.15	-0.002395
0.166667	0.002747
0.183333	0.006761
0.2	0.006434
0.216667	-0.001712
0.233333	-0.006058
0.25	-0.004994
0.266667	-0.00446
0.283333	0.000481
0.3	0.00574
0.316667	0.004708
0.333333	0.001566
0.35	-0.003795
0.366667	-0.004887
0.383333	0.004491
0.4	0.010516
0.416667	0.009305
0.433333	0.005173
0.45	0.002792
0.466667	0.002711
0.483333	-0.001051
0.5	-0.000622
0.516667	0.003228
0.533333	0.005059
0.55	0.006601
0.566667	0.005702
0.583333	0.001533
0.6	0.000505
0.616667	-0.001504
0.633333	-0.010193
0.65	-0.016776
0.666667	-0.018311
0.683333	-0.010965
0.7	0.001711
0.716667	0.009816
0.733333	0.006832
0.75	-0.002432
0.766667	-0.003912
0.783333	-0.003034
0.8	-0.003037
0.816667	-0.001049
0.833333	0.001498
0.85	0.002165
0.866667	-0.000277
0.883333	0.002229
0.9	0.006772
0.916667	0.006126
0.933333	0.003939
0.95	-0.000537
0.966667	-0.002394
0.983333	0.0004
1	0.002473
1.01667	0.00575
1.03333	0.007847
1.05	-0.000786
1.06667	-0.007659
1.08333	-0.007832
1.1	-0.008915
1.11667	-0.005898
1.13333	-0.002963
1.15	-0.001519
1.16667	-0.001774
1.18333	-0.0025
1.2	-0.000565
1.21667	0.003289
1.23333	0.005184
1.25	0.001973
1.26667	-0.003779
1.28333	-0.005152
1.3	-0.002904
1.31667	-0.000127
1.33333	0.001351
1.35	0.001549
1.36667	-0.000813
1.38333	-0.000623
1.4	0.004097
1.41667	0.004407
1.43333	0.001447
1.45	-0.001824
1.46667	-0.004994
1.48333	-0.003151
1.5	0.00047
1.51667	0.0003
1.53333	3.1e-05
1.55	0.004762
1.56667	0.007233
1.58333	0.006693
1.6	0.006985
1.61667	0.002291
1.63333	-0.000472
1.65	0.000634
1.66667	0.000601
1.68333	0.002067
1.7	0.003154
1.71667	0.00233
1.73333	-0.001237
1.75	-0.003322
1.76667	0.001473
1.78333	0.005128
1.8	0.003303
1.81667	0.000167
1.83333	0.001072
1.85	0.002194
1.86667	-0.002817
1.88333	-0.007638
1.9	-0.008549
1.91667	-0.00675
1.93333	-0.005261
1.95	-0.005272
1.96667	-0.003627
1.98333	-5.1e-05
2	0.002245
2.01667	0.00117
2.03333	-0.001354
2.05	-0.005618
2.06667	-0.005703
2.08333	-2.8e-05
2.1	0.003271
2.11667	0.00071
2.13333	-0.002801
2.15	-0.002102
2.16667	0.002317
2.18333	0.002965
2.2	0.000414
2.21667	0.002907
2.23333	0.004219
2.25	0.005182
2.26667	0.007484
2.28333	0.002427
2.3	-0.00141
2.31667	-0.000108
2.33333	0.001059
2.35	0.000917
2.36667	-0.003214
2.38333	-0.002615
2.4	-0.000287
2.41667	-0.001228
2.43333	0.000121
2.45	0.002271
2.46667	0.004063
2.48333	0.001605
2.5	7e-06
2.51667	0.002019
2.53333	0.001732
2.55	-0.001846
2.56667	-0.004514
2.58333	-0.005423
2.6	-0.001371
2.61667	0.001541
2.63333	-0.000848
2.65	0.000834
2.66667	0.000165
2.68333	-0.002363
2.7	-0.003763
2.71667	-0.002183
2.73333	0.003107
2.75	0.002677
2.76667	-0.000233
2.78333	-0.001173
2.8	-0.000483
2.81667	0.002198
2.83333	0.001328
2.85	0.002528
2.86667	0.003679
2.88333	0.001149
2.9	0.000959
2.91667	0.00172
2.93333	-0.001791
2.95	-0.005862
2.96667	-0.003643
2.98333	0.001606
3	0.007036
3.01667	0.007405
3.03333	0.005574
3.05	-0.006608
3.06667	-0.038932
3.08333	-0.066216
3.1	-0.073269
3.11667	-0.069453
3.13333	-0.063337
3.15	-0.056111
3.16667	-0.043835
3.18333	-0.030401
3.2	-0.020818
3.21667	-0.018604
3.23333	-0.018621
3.25	-0.018417
3.26667	-0.018694
3.28333	-0.01865
3.3	-0.016229
3.31667	-0.009988
3.33333	-0.009278
3.35	-0.011257
3.36667	-0.010756
3.38333	-0.008416
3.4	-0.005295
3.41667	-0.004056
3.43333	-0.001218
3.45	-0.00157
3.46667	-0.004453
3.48333	-0.005605
3.5	-0.008207
3.51667	-0.010359
3.53333	-0.009522
3.55	-0.004167
3.56667	0.001108
3.58333	-0.000807
3.6	-0.005362
3.61667	-0.008037
3.63333	-0.006412
3.65	-0.003157
3.66667	-0.004175
3.68333	-0.002013
3.7	1e-05
3.71667	0.000512
3.73333	0.002254
3.75	0.002136
3.76667	-0.000321
3.78333	-0.000942
3.8	-0.001072
3.81667	-0.002573
3.83333	-0.002713
3.85	-0.002614
3.86667	-0.002385
3.88333	-0.005705
3.9	-0.005797
3.91667	-0.00112
3.93333	0.000987
3.95	0.000754
3.96667	-0.001299
3.98333	-0.003512
4	-0.000245
4.01667	0.006013
4.03333	0.005921
4.05	0.001608
4.06667	-0.001594
4.08333	-0.001676
4.1	0.000912
4.11667	0.00259
4.13333	0.000998
4.15	0.001147
4.16667	6.5e-05
4.18333	-0.002746
4.2	-0.001687
4.21667	-0.000298
4.23333	0.001121
4.25	0.001449
4.26667	0.001357
4.28333	-0.003055
4.3	-0.005717
4.31667	0.000751
4.33333	0.005398
4.35	0.006086
4.36667	0.004614
4.38333	0.002159
4.4	0.000453
4.41667	-0.000133
4.43333	0.000801
4.45	0.002535
4.46667	0.001548
4.48333	-0.001698
4.5	-0.00565
4.51667	-0.008779
4.53333	-0.007158
4.55	-0.004456
4.56667	-0.004555
4.58333	-0.001533
4.6	0.001898
4.61667	0.002356
4.63333	0.002675
4.65	-0.000877
4.66667	-0.001038
4.68333	0.000121
4.7	-0.00234
4.71667	-0.002991
4.73333	-0.001303
4.75	0.00156
4.76667	0.000943
4.78333	-0.000674
4.8	0.000959
4.81667	0.001012
4.83333	0.002585
4.85	0.002618
4.86667	-0.000448
4.88333	0.001246
4.9	0.00206
4.91667	0.000414
4.93333	0.003078
4.95	0.006292
4.96667	0.002816
4.98333	0.000972
5	-0.000262
5.01667	-0.004856
5.03333	-0.006529
5.05	-0.006613
5.06667	-0.004127
5.08333	0.001859
5.1	0.005626
5.11667	0.004604
5.13333	0.001722
5.15	0.00268
5.16667	0.007207
5.18333	0.006945
5.2	0.000103
5.21667	-0.002709
5.23333	-0.001674
5.25	-0.001538
5.26667	-0.001392
5.28333	-0.002757
5.3	-0.001801
5.31667	-0.001455
5.33333	-0.00339
5.35	-0.005192
5.36667	-0.006864
5.38333	-0.004096
5.4	-0.001159
5.41667	-0.000871
5.43333	-0.001834
5.45	-0.002046
5.46667	-0.00287
5.48333	-0.000934
5.5	0.000952
5.51667	4.8e-05
5.53333	0.002184
5.55	0.00488
5.56667	0.003935
5.58333	0.002226
5.6	0.000243
5.61667	-0.00605
5.63333	-0.006864
5.65	-0.002397
5.66667	0.00021
5.68333	0.000657
5.7	0.001459
5.71667	0.004578
5.73333	0.004577
5.75	0.001717
5.76667	0.000316
5.78333	0.000275
5.8	0.001265
5.81667	8.5e-05
5.83333	0.001896
5.85	0.005267
5.86667	0.005928
5.88333	0.005369
5.9	0.001451
5.91667	-0.000638
5.93333	0.001253
5.95	-0.000861
5.96667	-0.003769
5.98333	-0.001437
6	0.002906
6.01667	0.002798
6.03333	-0.00165
6.05	-0.019007
6.06667	-0.06916
6.08333	-0.144821
6.1	-0.215642
6.11667	-0.254692
6.13333	-0.249133
6.15	-0.210774
6.16667	-0.166715
6.18333	-0.134818
6.2	-0.118215
6.21667	-0.111062
6.23333	-0.107849
6.25	-0.107407
6.26667	-0.108374
6.28333	-0.104481
6.3	-0.098286
6.31667	-0.094403
6.33333	-0.08407
6.35	-0.066856
6.36667	-0.055383
6.38333	-0.05181
6.4	-0.048227
6.41667	-0.040944
6.43333	-0.035795
6.45	-0.031435
6.46667	-0.028305
6.48333	-0.023774
6.5	-0.019484
6.51667	-0.017824
6.53333	-0.015743
6.55	-0.012504
6.56667	-0.007479
6.58333	-0.006325
6.6	-0.009271
6.61667	-0.013156
6.63333	-0.012472
6.65	-0.009978
6.66667	-0.006529
6.68333	-0.005554
6.7	-0.008289
6.71667	-0.007644
6.73333	-0.001939
6.75	0.002636
6.76667	0.002451
6.78333	-0.000382
6.8	0.00383
6.81667	0.005173
6.83333	0.001245
6.85	-0.000252
6.86667	-0.00315
6.88333	-0.002717
6.9	0.001445
6.91667	0.002012
6.93333	-0.002301
6.95	-0.002334
6.96667	0.005433
6.98333	0.011139
7	0.009916
7.01667	0.008553
7.03333	-0.019899
7.05	-0.058262
7.06667	-0.074144
7.08333	-0.077366
7.1	-0.078698
7.11667	-0.07915
7.13333	-0.069232
7.15	-0.056945
7.16667	-0.04977
7.18333	-0.047074
7.2	-0.046668
7.21667	-0.044903
7.23333	-0.039217
7.25	-0.030531
7.26667	-0.024457
7.28333	-0.021447
7.3	-0.014526
7.31667	-0.009026
7.33333	-0.010386
7.35	-0.009116
7.36667	-0.005855
7.38333	-0.002305
7.4	0.003416
7.41667	0.006828
7.43333	0.00758
7.45	0.011241
7.46667	0.010483
7.48333	0.004575
7.5	0.000406
7.51667	-0.007422
7.53333	-0.011252
7.55	-0.008672
7.56667	-0.006042
7.58333	0.000138
7.6	0.005098
7.61667	0.001917
7.63333	-0.005062
7.65	-0.007507
7.66667	-0.007512
7.68333	-0.008967
7.7	-0.003942
7.71667	-0.000268
7.73333	0.000657
7.75	0.007745
7.76667	0.007642
7.78333	-0.001352
7.8	-0.001986
7.81667	0.001481
7.83333	0.002567
7.85	1.4e-05
7.86667	-0.005603
7.88333	-0.006543
7.9	-0.005532
7.91667	-0.001201
7.93333	0.005899
7.95	0.00438
7.96667	-0.00612
7.98333	-0.009469
8	-0.007773
8.01667	-0.007051
8.03333	-0.005018
8.05	-0.000345
8.06667	0.001828
8.08333	0.003291
8.1	0.004653
8.11667	0.003344
8.13333	0.00426
8.15	0.003215
8.16667	0.00248
8.18333	0.000775
8.2	-0.00184
8.21667	-0.003285
8.23333	-0.001814
8.25	-0.00034
8.26667	0.000804
8.28333	0.002989
8.3	0.002613
8.31667	0.003547
8.33333	0.001721
8.35	-0.002776
8.36667	-0.003869
8.38333	-0.004112
8.4	-0.001604
8.41667	0.000303
8.43333	-0.00018
8.45	0.002427
8.46667	0.008064
8.48333	0.008408
8.5	-0.002099
8.51667	-0.007565
8.53333	-0.009352
8.55	-0.010358
8.56667	-0.001265
8.58333	0.009919
8.6	0.010213
8.61667	0.002557
8.63333	-0.002709
8.65	-0.004425
8.66667	-0.004091
8.68333	-0.004607
8.7	-0.002213
8.71667	0.000205
8.73333	0.001206
8.75	0.000728
8.76667	-0.001621
8.78333	0.00128
8.8	0.006082
8.81667	0.008593
8.83333	0.006909
8.85	-5e-06
8.86667	-0.006299
8.88333	-0.009582
8.9	-0.008576
8.91667	-0.00497
8.93333	0.001576
8.95	0.008834
8.96667	0.011711
8.98333	0.009027
9	-0.000396
9.01667	-0.010839
9.03333	-0.009833
9.05	-0.007626
9.06667	-0.034669
9.08333	-0.093086
9.1	-0.159829
9.11667	-0.207873
9.13333	-0.214376
9.15	-0.189419
9.16667	-0.157093
9.18333	-0.129316
9.2	-0.11812
9.21667	-0.116938
9.23333	-0.113816
9.25	-0.111805
9.26667	-0.105293
9.28333	-0.094511
9.3	-0.091009
9.31667	-0.087643
9.33333	-0.081311
9.35	-0.073949
9.36667	-0.066397
9.38333	-0.058675
9.4	-0.047952
9.41667	-0.04415
9.43333	-0.043637
9.45	-0.03788
9.46667	-0.028602
9.48333	-0.022755
9.5	-0.019197
9.51667	-0.01841
9.53333	-0.023222
9.55	-0.020614
9.56667	-0.010237
9.58333	-0.007438
9.6	-0.01197
9.61667	-0.008042
9.63333	-0.003894
9.65	-0.008716
9.66667	-0.012978
9.68333	-0.010593
9.7	-0.00688
9.71667	-0.007016
9.73333	-0.005123
9.75	-0.004739
9.76667	-0.006095
9.78333	-0.008372
9.8	-0.011362
9.81667	-0.010988
9.83333	-0.011164
9.85	-0.01074
9.86667	-0.010615
9.88333	-0.008411
9.9	-0.001327
9.91667	-0.001126
9.93333	-0.003386
9.95	0.000154
9.96667	0.005594
9.98333	0.009124
10	0.003074
10.0167	-0.003956
10.0333	-0.005756
10.05	-0.009769
10.0667	-0.009581
10.0833	-0.007493
10.1	-0.004855
10.1167	0.004462
10.1333	0.0109
10.15	0.007968
10.1667	-0.000252
10.1833	-0.007657
10.2	-0.008542
10.2167	-0.004957
10.2333	-0.001772
10.25	-0.003727
10.2667	-0.001972
10.2833	0.001334
10.3	-0.002546
10.3167	-0.006067
10.3333	-0.009198
10.35	-0.005889
10.3667	0.000571
10.3833	0.0075
10.4	0.01776
10.4167	0.01991
10.4333	0.01353
10.45	0.01084
10.4667	0.01175
10.4833	0.00543
10.5	-0.006999
10.5167	-0.01065
10.5333	-0.005735
10.55	0.004099
10.5667	0.008163
10.5833	-0.000143
10.6	-0.007888
10.6167	-0.012004
10.6333	-0.01274
10.65	-0.009442
10.6667	-0.004378
10.6833	-0.000653
10.7	-0.000919
10.7167	-0.002544
10.7333	-0.001769
10.75	-0.000255
10.7667	0.000981
10.7833	-0.000327
10.8	-0.000726
10.8167	-0.001455
10.8333	-0.001844
10.85	0.001607
10.8667	0.003619
10.8833	0.0058
10.9	0.00444
10.9167	-0.001209
10.9333	-0.001509
10.95	-0.000898
10.9667	-0.003418
10.9833	-0.004817
11	-0.004045
11.0167	0.003095
11.0333	0.008785
11.05	0.003835
11.0667	-0.002475
11.0833	-0.004245
11.1	-0.002515
11.1167	0.000574
11.1333	0.006802
11.15	0.01235
11.1667	0.010399
11.1833	0.004797
11.2	-0.003094
11.2167	-0.004576
11.2333	-0.000137
11.25	-0.000927
11.2667	-0.002721
11.2833	-0.000976
11.3	0.00405
11.3167	0.004305
11.3333	-0.000249
11.35	-0.007583
11.3667	-0.009902
11.3833	-0.001944
11.4	-0.001206
11.4167	-0.001498
11.4333	0.00198
11.45	0.001009
11.4667	-0.000693
11.4833	0.001768
11.5	0.003771
11.5167	-0.000586
11.5333	-0.000943
11.55	0.00143
11.5667	0.002023
11.5833	0.003925
11.6	-0.000591
11.6167	-0.004612
11.6333	-0.001833
11.65	0.003196
11.6667	0.005085
11.6833	0.000934
11.7	0.001423
11.7167	0.004712
11.7333	0.004062
11.75	0.000494
11.7667	-0.000563
11.7833	-0.001871
11.8	-0.000939
11.8167	0.001684
11.8333	0.000196
11.85	-0.000669
11.8667	-0.003552
11.8833	-0.006435
11.9	-0.003648
11.9167	0.000599
11.9333	0.000686
11.95	-0.001687
11.9667	-0.00064
11.9833	0.001067
12	-0.001016
12.0167	-0.004379
12.0333	-0.005082
12.05	-0.006505
12.0667	-0.028868
12.0833	-0.078041
12.1	-0.128155
12.1167	-0.156388
12.1333	-0.163502
12.15	-0.154565
12.1667	-0.134749
12.1833	-0.116462
12.2	-0.101226
12.2167	-0.097041
12.2333	-0.101476
12.25	-0.097471
12.2667	-0.088676
12.2833	-0.081651
12.3	-0.078546
12.3167	-0.077781
12.3333	-0.073087
12.35	-0.062574
12.3667	-0.052191
12.3833	-0.046028
12.4	-0.039315
12.4167	-0.033412
12.4333	-0.03131
12.45	-0.029988
12.4667	-0.030458
12.4833	-0.027078
12.5	-0.020388
12.5167	-0.016518
12.5333	-0.010248
12.55	-0.008348
12.5667	-0.010709
12.5833	-0.005442
12.6	-0.000176
12.6167	0.00107
12.6333	-0.006843
12.65	-0.019487
12.6667	-0.02529
12.6833	-0.020794
12.7	-0.009322
12.7167	-0.00219
12.7333	-0.003798
12.75	-0.008086
12.7667	-0.003734
12.7833	0.000868
12.8	-0.00087
12.8167	0.001138
12.8333	0.000845
12.85	-0.008058
12.8667	-0.010061
12.8833	-0.004374
12.9	-0.005087
12.9167	-0.00437
12.9333	-0.000467
12.95	-0.001106
12.9667	0.001196
12.9833	0.006747
13	0.007478
13.0167	0.001829
13.0333	-0.0043
13.05	-0.007181
13.0667	-0.008837
13.0833	-0.007272
13.1	-0.004908
13.1167	-0.001464
13.1333	0.000711
13.15	0.004125
13.1667	0.007719
13.1833	0.003565
13.2	-0.00231
13.2167	-0.003485
13.2333	-0.006089
13.25	-0.007844
13.2667	-0.006099
13.2833	-0.000773
13.3	0.005002
13.3167	0.006355
13.3333	0.003858
13.35	0.000631
13.3667	-0.001606
13.3833	-0.003543
13.4	-0.00333
13.4167	-0.005664
13.4333	-0.007192
13.45	-0.005021
13.4667	-0.00181
13.4833	0.003841
13.5	0.007723
13.5167	0.008084
13.5333	0.005183
13.55	0.001527
13.5667	0.005192
13.5833	0.011676
13.6	0.008431
13.6167	-0.005455
13.6333	-0.01462
13.65	-0.009277
13.6667	-0.000455
13.6833	0.000788
13.7	-0.00067
13.7167	-0.002637
13.7333	-0.002175
13.75	-0.004173
13.7667	-0.00363
13.7833	0.003111
13.8	0.002761
13.8167	-0.002679
13.8333	-0.005999
13.85	-0.006109
13.8667	0.000451
13.8833	0.006491
13.9	0.005648
13.9167	0.001003
13.9333	-0.005021
13.95	-0.008236
13.9667	-0.006441
13.9833	-0.001586
14	0.00407
14.0167	0.008908
14.0333	0.013468
14.05	0.012239
14.0667	0.00814
14.0833	0.005071
14.1	-0.002318
14.1167	-0.006507
14.1333	-0.003865
14.15	-0.000871
14.1667	9.3e-05
14.1833	-0.000792
14.2	-0.004988
14.2167	-0.003264
14.2333	0.001351
14.25	0.003515
14.2667	0.000778
14.2833	-0.00086
14.3	-0.002598
14.3167	-0.007565
14.3333	-0.004873
14.35	0.000189
14.3667	0.005202
14.3833	0.009782
14.4	0.007581
14.4167	0.002161
14.4333	-0.00328
14.45	-0.00774
14.4667	-0.005931
14.4833	-0.001911
14.5	-0.004554
14.5167	-0.009078
14.5333	-0.004702
14.55	-0.000986
14.5667	6.9e-05
14.5833	0.003215
14.6	0.003711
14.6167	0.002038
14.6333	0.001639
14.65	0.00054
14.6667	0.001161
14.6833	0.001182
14.7	-0.001467
14.7167	-0.002906
14.7333	-0.002395
14.75	0.00179
14.7667	0.003405
14.7833	0.00104
14.8	0.002095
14.8167	0.00499
14.8333	0.002585
14.85	-0.00149
14.8667	-0.000499
14.8833	0.005725
14.9	0.004489
14.9167	-0.001307
14.9333	-0.001253
14.95	-0.001739
14.9667	-0.001085
14.9833	0.00259
15	0.002551
15.0167	-0.001067
15.0333	-0.002816
15.05	-0.006354
15.0667	-0.025183
15.0833	-0.061681
15.1	-0.103494
15.1167	-0.136179
15.1333	-0.142733
15.15	-0.127778
15.1667	-0.109932
15.1833	-0.097216
15.2	-0.091721
15.2167	-0.093794
15.2333	-0.088617
15.25	-0.081461
15.2667	-0.084935
15.2833	-0.079998
15.3	-0.069462
15.3167	-0.065046
15.3333	-0.05232
15.35	-0.033977
15.3667	-0.032163
15.3833	-0.0399
15.4	-0.039736
15.4167	-0.039352
15.4333	-0.043329
15.45	-0.036435
15.4667	-0.021069
15.4833	-0.019082
15.5	-0.026895
15.5167	-0.029567
15.5333	-0.02541
15.55	-0.014863
15.5667	-0.008655
15.5833	-0.009158
15.6	-0.00811
15.6167	-0.006112
15.6333	-0.010385
15.65	-0.017537
15.6667	-0.017839
15.6833	-0.011922
15.7	-0.008875
15.7167	-0.01005
15.7333	-0.006055
15.75	-0.000181
15.7667	0.000304
15.7833	-9.1e-05
15.8	0.000743
15.8167	-0.002692
15.8333	-0.004334
15.85	-0.006956
15.8667	-0.012738
15.8833	-0.01137
15.9	-0.004732
15.9167	-0.002654
15.9333	-0.006976
15.95	-0.006055
15.9667	-0.003467
15.9833	-0.001559
16	0.003129
16.0167	0.003867
16.0333	0.004376
16.05	0.004154
16.0667	-0.000926
16.0833	-0.002171
16.1	0.000644
16.1167	0.001079
16.1333	-0.000387
16.15	-0.005102
16.1667	-0.004407
16.1833	0.003972
16.2	0.00646
16.2167	0.004678
16.2333	0.004306
16.25	0.004444
16.2667	0.001292
16.2833	-0.0046
16.3	-0.006714
16.3167	-0.00595
16.3333	-0.009805
16.35	-0.00986
16.3667	-0.001736
16.3833	0.000799
16.4	-0.004367
16.4167	-0.003562
16.4333	-0.000124
16.45	-7.9e-05
16.4667	0.003537
16.4833	0.004442
16.5	0.000468
16.5167	-0.005537
16.5333	-0.008912
16.55	9e-05
16.5667	0.00734
16.5833	0.00494
16.6	0.00415
16.6167	0.00183
16.6333	-0.00143
16.65	-0.000751
16.6667	0.001661
16.6833	0.007377
16.7	0.011652
16.7167	0.001997
16.7333	-0.009228
16.75	-0.005003
16.7667	0.002102
16.7833	-0.001221
16.8	-0.004698
16.8167	-0.001444
16.8333	0.001459
16.85	0.004222
16.8667	0.003835
16.8833	-0.000691
16.9	-0.002298
16.9167	-0.000984
16.9333	-0.002959
16.95	-0.007314
16.9667	-0.004889
16.9833	0.003955
17	0.01131
17.0167	0.006575
17.0333	-0.001488
17.05	0.001443
17.0667	0.006214
17.0833	0.001595
17.1	-0.003384
17.1167	-0.001323
17.1333	0.001828
17.15	-0.000554
17.1667	-0.001328
17.1833	0.001677
17.2	0.001812
17.2167	0.000638
17.2333	-0.001577
17.25	0.001319
17.2667	0.003677
17.2833	0.001641
17.3	0.000766
17.3167	0.001481
17.3333	-0.002835
17.35	-0.00646
17.3667	-0.002516
17.3833	0.000109
17.4	-0.001954
17.4167	-0.000687
17.4333	0.00469
17.45	0.002867
17.4667	-6e-06
17.4833	0.002491
17.5	0.000488
17.5167	-0.004706
17.5333	-0.005361
17.55	-0.003946
17.5667	-0.003981
17.5833	0.003084
17.6	0.005159
17.6167	-0.000847
17.6333	-0.003183
17.65	-0.005402
17.6667	-0.00596
17.6833	-0.004298
17.7	0.000173
17.7167	3.5e-05
17.7333	0.000167
17.75	0.00292
17.7667	-6.5e-05
17.7833	-0.00205
17.8	0.004076
17.8167	0.007731
17.8333	0.006066
17.85	0.000581
17.8667	-0.008002
17.8833	-0.007037
17.9	-0.001151
17.9167	0.002144
17.9333	0.00649
17.95	0.005825
17.9667	0.003471
17.9833	0.002816
18	-0.001907
18.0167	-0.0041
18.0333	-0.001362
18.05	-0.001444
18.0667	-0.011646
18.0833	-0.037598
18.1	-0.07416
18.1167	-0.106806
18.1333	-0.11362
18.15	-0.105723
18.1667	-0.099766
18.1833	-0.08888
18.2	-0.075613
18.2167	-0.069616
18.2333	-0.070728
18.25	-0.061527
18.2667	-0.056507
18.2833	-0.063716
18.3	-0.063226
18.3167	-0.053845
18.3333	-0.038864
18.35	-0.032654
18.3667	-0.036524
18.3833	-0.034814
18.4	-0.031504
18.4167	-0.029174
18.4333	-0.029514
18.45	-0.024474
18.4667	-0.015964
18.4833	-0.0108
18.5	-0.005745
18.5167	-0.004791
18.5333	-0.009366
18.55	-0.015302
18.5667	-0.012467
18.5833	-0.004682
18.6	-0.000305
18.6167	-0.004421
18.6333	-0.012127
18.65	-0.009212
18.6667	-0.001798
18.6833	-0.004793
18.7	-0.006459
18.7167	-0.004202
18.7333	-0.002322
18.75	-0.000163
18.7667	-0.000403
18.7833	-2.4e-05
18.8	-0.002644
18.8167	-0.006894
18.8333	-0.00348
18.85	0.00304
18.8667	0.00038
18.8833	-0.00375
18.9	-0.00357
18.9167	-0.00116
18.9333	0.003801
18.95	0.002599
18.9667	-0.002885
18.9833	-0.003649
19	-0.002573
19.0167	-0.005378
19.0333	-0.008042
19.05	-0.000166
19.0667	0.00686
19.0833	0.001875
19.1	-0.004735
19.1167	-0.004904
19.1333	-0.004063
19.15	-0.004033
19.1667	-0.005772
19.1833	-0.008491
19.2	-0.005009
19.2167	0.002426
19.2333	0.006962
19.25	0.010437
19.2667	0.014923
19.2833	0.010269
19.3	-0.004086
19.3167	-0.009291
19.3333	-0.003119
19.35	-0.001516
19.3667	-0.004794
19.3833	-0.002891
19.4	0.004542
19.4167	0.007804
19.4333	0.007767
19.45	0.002892
19.4667	-0.006752
19.4833	-0.007877
19.5	-0.002651
19.5167	0.001024
19.5333	0.00164
19.55	0.003575
19.5667	0.005238
19.5833	0.004241
19.6	-0.001286
19.6167	-0.004793
19.6333	-0.00606
19.65	-0.005847
19.6667	0.002487
19.6833	0.003628
19.7	0.002013
19.7167	0.004908
19.7333	0.002993
19.75	-0.003182
19.7667	-0.000537
19.7833	0.003409
19.8	-0.002649
19.8167	-0.003138
19.8333	-0.002848
19.85	-0.003657
19.8667	0.002794
19.8833	0.010745
19.9	0.015516
19.9167	0.01638
19.9333	0.006905
19.95	-0.00896
19.9667	-0.012504
19.9833	-0.009839
20	-0.013123
20.0167	-0.011518
20.0333	0.000477
20.05	0.01017
20.0667	0.009214
20.0833	-0.001173
20.1	-0.00792
20.1167	-0.007787
20.1333	-0.002023
20.15	0.00244
20.1667	0.001442
20.1833	0.004547
20.2	0.008642
20.2167	0.010306
20.2333	0.007141
20.25	0.002116
20.2667	-0.000939
20.2833	-0.005959
20.3	-0.006666
20.3167	-0.003532
20.3333	0.001362
20.35	0.006006
20.3667	0.005409
20.3833	0.005193
20.4	0.003287
20.4167	-0.00171
20.4333	-0.002037
20.45	0.001487
20.4667	-0.00119
20.4833	-0.006137
20.5	-0.006844
20.5167	-0.008211
20.5333	-0.007129
20.55	-0.000167
20.5667	0.005735
20.5833	0.005547
20.6	-0.003341
20.6167	-0.012999
20.6333	-0.010697
20.65	-0.005393
20.6667	-0.001131
20.6833	0.008562
20.7	0.010865
20.7167	0.005277
20.7333	0.00133
20.75	0.001642
20.7667	0.000874
20.7833	-0.002815
20.8	0.000925
20.8167	0.004546
20.8333	-0.001043
20.85	-0.002792
20.8667	0.002738
20.8833	0.007598
20.9	0.004817
20.9167	-0.004284
20.9333	-0.007465
20.95	-0.003336
20.9667	0.000353
20.9833	-0.002639
21	0.00098
21.0167	0.010365
21.0333	0.01354
21.05	0.008975
21.0667	-0.012159
21.0833	-0.043844
21.1	-0.077839
21.1167	-0.103384
21.1333	-0.10753
21.15	-0.095786
21.1667	-0.080343
21.1833	-0.063869
21.2	-0.050766
21.2167	-0.046392
21.2333	-0.047899
21.25	-0.050015
21.2667	-0.049361
21.2833	-0.042956
21.3	-0.034002
21.3167	-0.033428
21.3333	-0.040074
21.35	-0.04187
21.3667	-0.035894
21.3833	-0.028017
21.4	-0.02833
21.4167	-0.031853
21.4333	-0.027416
21.45	-0.017529
21.4667	-0.010662
21.4833	-0.009664
21.5	-0.016002
21.5167	-0.0239
21.5333	-0.024078
21.55	-0.017636
21.5667	-0.006623
21.5833	-0.000851
21.6	0.000791
21.6167	-0.000839
21.6333	-0.00908
21.65	-0.01517
21.6667	-0.013421
21.6833	-0.007141
21.7	-0.002342
21.7167	-0.002612
21.7333	-0.004165
21.75	-0.003966
21.7667	-0.003267
21.7833	-0.003538
21.8	-0.002229
21.8167	0.001051
21.8333	0.00059
21.85	-0.007684
21.8667	-0.011483
21.8833	-0.007112
21.9	-0.008461
21.9167	-0.01203
21.9333	-0.006879
21.95	-0.000448
21.9667	0.004198
21.9833	0.010672
22	0.010725
22.0167	0.006029
22.0333	0.003053
22.05	-0.000403
22.0667	-0.00477
22.0833	-0.004196
22.1	-0.0059
22.1167	-0.003585
22.1333	0.00409
22.15	0.008606
22.1667	0.006551
22.1833	-0.000194
22.2	-0.005828
22.2167	-0.009554
22.2333	-0.010072
22.25	-0.006689
22.2667	-0.000597
22.2833	0.002896
22.3	-0.002172
22.3167	-0.011909
22.3333	-0.005067
22.35	0.003928
22.3667	0.003154
22.3833	0.00237
22.4	0.001986
22.4167	0.002962
22.4333	0.005748
22.45	0.007298
22.4667	0.00403
22.4833	0.000222
22.5	0.000904
22.5167	0.000326
22.5333	-0.003782
22.55	-0.00642
22.5667	-0.004901
22.5833	-0.000238
22.6	0.000105
22.6167	-0.001391
22.6333	-0.001518
22.65	-0.000965
22.6667	-0.000332
22.6833	0.000472
22.7	-0.001853
22.7167	-0.003409
22.7333	-0.001625
22.75	-0.00411
22.7667	-0.005176
22.7833	-0.001191
22.8	0.001303
22.8167	-0.00212
22.8333	-0.004497
22.85	-0.003113
22.8667	-0.001169
22.8833	0.001635
22.9	0.002969
22.9167	0.008462
22.9333	0.011918
22.95	0.005106
22.9667	-0.003067
22.9833	-0.009929
23	-0.008852
23.0167	0.000435
23.0333	0.004403
23.05	0.005194
23.0667	0.004854
23.0833	-0.000515
23.1	-0.005975
23.1167	0.000165
23.1333	0.011286
23.15	0.012056
23.1667	0.005897
23.1833	0.000154
23.2	-0.004549
23.2167	-0.004232
23.2333	-0.000285
23.25	0.005152
23.2667	0.007269
23.2833	0.004576
23.3	-0.003308
23.3167	-0.013132
23.3333	-0.011835
23.35	-0.007048
23.3667	-0.000151
23.3833	0.004516
23.4	0.005433
23.4167	0.006454
23.4333	0.004078
23.45	0.001502
23.4667	7.7e-05
23.4833	-0.000219
23.5	0.000255
23.5167	-0.001771
23.5333	-0.006075
23.55	-0.006217
23.5667	-0.003098
23.5833	-0.00093
23.6	-0.001351
23.6167	0.000297
23.6333	0.003796
23.65	0.003605
23.6667	0.003169
23.6833	-0.000207
23.7	-0.000893
23.7167	0.004441
23.7333	0.004895
23.75	0.000219
23.7667	-0.003837
23.7833	-0.003619
23.8	-0.002241
23.8167	-0.000873
23.8333	0.000445
23.85	-0.000906
23.8667	-0.000658
23.8833	-0.00073
23.9	-0.004129
23.9167	-0.004337
23.9333	-0.003294
23.95	0.001058
23.9667	0.00574
23.9833	0.006352
24	0.004614
24.0167	0.00136
24.0333	0.004009
24.05	0.009488
24.0667	0.000958
24.0833	-0.025303
24.1	-0.059814
24.1167	-0.086984
24.1333	-0.091754
24.15	-0.085149
24.1667	-0.070444
24.1833	-0.05338
24.2	-0.048755
24.2167	-0.04819
24.2333	-0.050385
24.25	-0.050081
24.2667	-0.038183
24.2833	-0.026825
24.3	-0.027888
24.3167	-0.03391
24.3333	-0.035172
24.35	-0.033314
24.3667	-0.030987
24.3833	-0.023889
24.4	-0.014061
24.4167	-0.010493
24.4333	-0.009654
24.45	-0.013076
24.4667	-0.018858
24.4833	-0.0199
24.5	-0.018503
24.5167	-0.014647
24.5333	-0.007771
24.55	-0.002455
24.5667	0.000121
24.5833	-0.002283
24.6	-0.009497
24.6167	-0.011443
24.6333	-0.013651
24.65	-0.01734
24.6667	-0.014898
24.6833	-0.012387
24.7	-0.002856
24.7167	0.003146
24.7333	0.001086
24.75	0.001011
24.7667	-0.002475
24.7833	-0.003381
24.8	-0.001717
24.8167	-0.000843
24.8333	-0.000978
24.85	5.6e-05
24.8667	0.002452
24.8833	0.009396
24.9	0.013051
24.9167	0.002475
24.9333	-0.00662
24.95	-0.010796
24.9667	-0.012431
24.9833	-0.004374
25	0.000858
25.0167	-0.002359
25.0333	-0.004727
25.05	-0.002934
25.0667	-0.000802
25.0833	-0.002669
25.1	-0.007141
25.1167	-0.009957
25.1333	-0.004624
25.15	0.001449
25.1667	0.004502
25.1833	0.004625
25.2	0.000848
25.2167	0.002011
25.2333	0.002898
25.25	0.002535
25.2667	0.002632
25.2833	0.002619
25.3	0.003966
25.3167	0.006103
25.3333	0.003539
25.35	0.002865
25.3667	0.006291
25.3833	0.002347
25.4	0.003403
25.4167	0.003999
25.4333	-0.003435
25.45	-0.005849
25.4667	-0.001222
25.4833	-0.000706
25.5	-0.001159
25.5167	-0.002533
25.5333	-0.009916
25.55	-0.00861
25.5667	-0.000863
25.5833	0.003731
25.6	0.004943
25.6167	0.001035
25.6333	-0.002154
25.65	-0.000452
25.6667	0.00021
25.6833	-0.000698
25.7	-0.001257
25.7167	-0.000579
25.7333	0.00101
25.75	-0.002141
25.7667	-0.007083
25.7833	-0.005984
25.8	-0.002085
25.8167	0.003613
25.8333	0.002925
25.85	-0.003284
25.8667	0.004247
25.8833	0.011679
25.9	0.00701
25.9167	0.000302
25.9333	-0.001457
25.95	-0.00017
25.9667	0.001189
25.9833	0.000707
26	-0.000484
26.0167	-0.001496
26.0333	-0.002297
26.05	-0.000788
26.0667	-0.000337
26.0833	-0.003433
26.1	-0.00096
26.1167	0.005984
26.1333	0.003548
26.15	0.000761
26.1667	0.003835
26.1833	0.003599
26.2	-0.001475
26.2167	-0.001339
26.2333	0.000727
26.25	0.000523
26.2667	-0.001981
26.2833	-0.004924
26.3	-0.001989
26.3167	0.003004
26.3333	-0.002894
26.35	-0.010361
26.3667	-0.006009
26.3833	0.001054
26.4	0.002456
26.4167	-0.000651
26.4333	0.000629
26.45	0.004769
26.4667	0.005529
26.4833	0.00472
26.5	0.00558
26.5167	0.00448
26.5333	0.00149
26.55	0.000788
26.5667	0.003033
26.5833	0.002529
26.6	-0.004735
26.6167	-0.00873
26.6333	-0.007814
26.65	-0.004018
26.6667	0.002332
26.6833	0.000835
26.7	-0.003061
26.7167	-0.001698
26.7333	-7.5e-05
26.75	0.000558
26.7667	-0.001358
26.7833	-0.000367
26.8	0.000424
26.8167	-0.004494
26.8333	-0.007053
26.85	-0.003122
26.8667	-0.00129
26.8833	0.000211
26.9	0.005732
26.9167	0.005359
26.9333	0.001976
26.95	0.002402
26.9667	0.002329
26.9833	-0.000505
27	0.001732
27.0167	0.005918
27.0333	0.006224
27.05	0.00128
27.0667	-0.003384
27.0833	-0.013558
27.1	-0.032862
27.1167	-0.054126
27.1333	-0.07132
27.15	-0.072224
27.1667	-0.057278
27.1833	-0.042683
27.2	-0.038527
27.2167	-0.042971
27.2333	-0.045075
27.25	-0.040889
27.2667	-0.035653
27.2833	-0.028537
27.3	-0.025811
27.3167	-0.025095
27.3333	-0.019989
27.35	-0.020373
27.3667	-0.025677
27.3833	-0.026391
27.4	-0.023324
27.4167	-0.017407
27.4333	-0.014211
27.45	-0.016684
27.4667	-0.015777
27.4833	-0.00898
27.5	-0.004944
27.5167	-0.008606
27.5333	-0.015418
27.55	-0.015431
27.5667	-0.004133
27.5833	0.000795
27.6	-0.003638
27.6167	-0.00803
27.6333	-0.012182
27.65	-0.011053
27.6667	-0.006343
27.6833	0.002546
27.7	0.000895
27.7167	-0.006756
27.7333	0.000473
27.75	0.010692
27.7667	0.015583
27.7833	0.014054
27.8	0.002284
27.8167	-0.007965
27.8333	-0.005554
27.85	-0.002933
27.8667	-0.003992
27.8833	-0.00126
27.9	0.002383
27.9167	0.000376
27.9333	0.000469
27.95	0.003741
27.9667	0.002704
27.9833	0.002097
28	-0.002048
28.0167	-0.005953
28.0333	-0.005828
28.05	-0.009303
28.0667	-0.009448
28.0833	-0.008922
28.1	-0.005767
28.1167	0.00703
28.1333	0.014949
28.15	0.010338
28.1667	0.001246
28.1833	-0.006045
28.2	-0.006666
28.2167	-0.001998
28.2333	-0.002258
28.25	-3.9e-05
28.2667	0.002381
28.2833	-0.00304
28.3	-0.0074
28.3167	-0.005621
28.3333	0.000119
28.35	0.005488
28.3667	0.006439
28.3833	0.00735
28.4	0.00305
28.4167	-0.004739
28.4333	-0.005009
28.45	-0.002218
28.4667	-0.000337
28.4833	-0.000165
28.5	-0.003413
28.5167	-0.001661
28.5333	0.004281
28.55	0.005383
28.5667	-0.000475
28.5833	-0.007473
28.6	-0.004859
28.6167	0.001356
28.6333	0.002811
28.65	0.004867
28.6667	0.003542
28.6833	-0.003843
28.7	-0.003718
28.7167	0.000821
28.7333	-0.000238
28.75	0.002103
28.7667	0.006454
28.7833	0.002175
28.8	-0.003674
28.8167	0.001467
28.8333	0.01215
28.85	0.012965
28.8667	0.00106
28.8833	-0.010485
28.9	-0.012259
28.9167	-0.007074
28.9333	-0.000799
28.95	0.005986
28.9667	0.009727
28.9833	0.004459
29	-0.00235
29.0167	-0.008928
29.0333	-0.014337
29.05	-0.010476
29.0667	-0.003324
29.0833	0.002613
29.1	0.003289
29.1167	0.000435
29.1333	0.004911
29.15	0.008267
29.1667	0.005132
29.1833	0.001158
29.2	-0.000626
29.2167	0.000568
29.2333	0.001482
29.25	0.004657
29.2667	0.001701
29.2833	-0.008424
29.3	-0.00629
29.3167	0.000793
29.3333	0.001023
29.35	-0.001847
29.3667	-0.005667
29.3833	-0.001737
29.4	0.004613
29.4167	0.005533
29.4333	0.001193
29.45	-0.00378
29.4667	-0.007474
29.4833	-0.003867
29.5	0.005669
29.5167	0.007996
29.5333	0.009512
29.55	0.007049
29.5667	-0.003508
29.5833	-0.009334
29.6	-0.005451
29.6167	0.002462
29.6333	0.005935
29.65	0.004589
29.6667	0.004592
29.6833	-0.00363
29.7	-0.010485
29.7167	-0.007499
29.7333	-0.003844
29.75	0.000632
29.7667	0.006017
29.7833	0.005843
29.8	0.004754
29.8167	0.002839
29.8333	-0.005815
29.85	-0.008279
29.8667	-0.002974
29.8833	-0.001108
29.9	-0.003592
29.9167	-0.001229
29.9333	0.001338
29.95	-0.001445
29.9667	0.000622
29.9833	0.002699
30	0.003046
30.0167	0.000883
30.0333	-0.00144
30.05	0.002003
30.0667	0.008527
30.0833	0.00163
30.1	-0.032277
30.1167	-0.068643
30.1333	-0.08287
30.15	-0.073767
30.1667	-0.056734
30.1833	-0.04073
30.2	-0.024127
30.2167	-0.020364
30.2333	-0.020401
30.25	-0.013248
30.2667	-0.015775
30.2833	-0.0219
30.3	-0.024054
30.3167	-0.024547
30.3333	-0.019871
30.35	-0.017625
30.3667	-0.015388
30.3833	-0.013492
30.4	-0.014714
30.4167	-0.008831
30.4333	-0.004858
30.45	-0.010055
30.4667	-0.013872
30.4833	-0.00963
30.5	-0.005507
30.5167	-0.006363
30.5333	-0.004751
30.55	0.003112
30.5667	0.003825
30.5833	-0.003563
30.6	-0.00912
30.6167	-0.011538
30.6333	-0.005635
30.65	0.000488
30.6667	0.005333
30.6833	0.011198
30.7	0.012353
30.7167	0.002638
30.7333	-0.004757
30.75	-0.005002
30.7667	-0.005613
30.7833	-0.002652
30.8	0.001789
30.8167	0.007451
30.8333	0.006732
30.85	0.002053
30.8667	-0.003146
30.8833	-0.006157
30.9	-0.008031
30.9167	-0.011005
30.9333	-0.007389
30.95	-0.003723
30.9667	0.000734
30.9833	0.00545
31	0.001175
31.0167	-0.000646
31.0333	0.001804
31.05	-0.004466
31.0667	-0.007557
31.0833	-0.002027
31.1	0.003153
31.1167	0.009862
31.1333	0.0149
31.15	0.005478
31.1667	-0.004584
31.1833	-0.000116
31.2	0.002902
31.2167	-0.00238
31.2333	-0.008552
31.25	-0.010137
31.2667	-0.008262
31.2833	-0.004518
31.3	0.000516
31.3167	0.005161
31.3333	0.007445
31.35	0.00381
31.3667	0.000254
31.3833	0.00354
31.4	0.002455
31.4167	-0.0014
31.4333	-0.000365
31.45	0.0003
31.4667	0.000926
31.4833	-0.000349
31.5	-0.001762
31.5167	-0.001945
31.5333	-0.000388
31.55	0.005169
31.5667	0.005755
31.5833	-4.8e-05
31.6	-0.006501
31.6167	-0.006754
31.6333	-0.002096
31.65	-0.003799
31.6667	-0.000131
31.6833	0.007796
31.7	0.005413
31.7167	0.000641
31.7333	-0.000451
31.75	-0.000421
31.7667	-0.002452
31.7833	-0.001733
31.8	0.002666
31.8167	0.004245
31.8333	0.002334
31.85	0.005862
31.8667	0.007951
31.8833	0.001889
31.9	-0.009822
31.9167	-0.013094
31.9333	-0.000975
31.95	0.005313
31.9667	-0.00157
31.9833	-0.010947
32	-0.009854
32.0167	-0.002941
32.0333	-0.000608
32.05	-0.000315
32.0667	0.000968
32.0833	0.000141
32.1	0.003586
32.1167	0.01072
32.1333	0.010105
32.15	0.00349
32.1667	-0.001075
32.1833	-6e-05
32.2	-0.000125
32.2167	-0.000806
32.2333	-0.001047
32.25	-0.000758
32.2667	-0.002908
32.2833	-0.003679
32.3	0.003341
32.3167	0.00878
32.3333	0.009431
32.35	0.001991
32.3667	-0.007208
32.3833	-0.009487
32.4	-0.008456
32.4167	-0.006906
32.4333	-0.001705
32.45	0.006496
32.4667	0.005275
32.4833	-0.000905
32.5	-0.001665
32.5167	-0.001105
32.5333	-0.000365
32.55	0.000495
32.5667	-0.000335
32.5833	-0.000693
32.6	-0.00148
32.6167	0.001382
32.6333	0.005374
32.65	0.005356
32.6667	0.002628
32.6833	-0.001289
32.7	-0.001324
32.7167	-0.000949
32.7333	-0.000193
32.75	0.001662
32.7667	-0.000862
32.7833	-0.004027
32.8	-0.006542
32.8167	-0.005884
32.8333	-4.6e-05
32.85	-0.003088
32.8667	-0.00344
32.8833	0.006178
32.9	0.006626
32.9167	-0.000166
32.9333	-0.001194
32.95	0.002202
32.9667	0.005218
32.9833	0.004075
33	-0.001979
33.0167	-0.007133
33.0333	-0.008907
33.05	-0.009708
33.0667	-0.008142
33.0833	-0.007857
33.1	-0.022611
33.1167	-0.045636
33.1333	-0.05889
33.15	-0.062175
33.1667	-0.053209
33.1833	-0.033105
33.2	-0.018632
33.2167	-0.019608
33.2333	-0.025495
33.25	-0.026162
33.2667	-0.024278
33.2833	-0.026035
33.3	-0.031856
33.3167	-0.034266
33.3333	-0.029316
[truncated: 1,602 more rows]

## Sheet: Fit U1A+SPT6-WT_replicate3
Fit_X	Fit_Y	NDH_Y
0.036206	-9.04514
0.1819	-8.61769	-8.43156
0.328989	-7.77324	-8.10338
0.477473	-6.71896	-6.55536
0.627352	-5.52858	-5.71368
0.778625	-4.34478	-3.98993
0.931294	-3.30767	-3.44463
1.08536	-2.4854	-2.60447
1.24082	-1.87237	-1.84853
1.39767	-1.42778	-1.14186
1.55592	-1.10685	-1.42528
1.71556	-0.873239	-1.02317
1.8766	-0.700666	-0.696547
2.03903	-0.570992	-0.363928
2.20286	-0.471844	-0.29104
2.36808	-0.394755	-0.542922
2.5347	-0.333874	-0.585884
2.70271	-0.285094	-0.212418
2.87212	-0.245491	-0.084698

## Sheet: U1A+SPT6-NTD+CTR_replicate1
DP_X	DP_Y
0.033333	0.004878
0.05	0.002085
0.066667	0.001513
0.083333	0.00267
0.1	0.000728
0.116667	-0.003935
0.133333	-0.005917
0.15	-0.00517
0.166667	-0.005234
0.183333	-0.003139
0.2	-0.000854
0.216667	0.000971
0.233333	-0.000434
0.25	-0.002569
0.266667	-0.000424
0.283333	0.001453
0.3	0.000189
0.316667	0.000916
0.333333	0.001643
0.35	-0.00053
0.366667	0.001297
0.383333	0.003274
0.4	0.001643
0.416667	-0.000883
0.433333	-0.001579
0.45	0.000555
0.466667	0.000789
0.483333	0.001233
0.5	0.003687
0.516667	0.005191
0.533333	0.002625
0.55	-0.001382
0.566667	-0.000649
0.583333	0.000374
0.6	0.001347
0.616667	0.002151
0.633333	-0.000426
0.65	-0.001367
0.666667	-0.002286
0.683333	-0.002806
0.7	-0.002435
0.716667	-0.004395
0.733333	-0.003554
0.75	0.000576
0.766667	-0.000748
0.783333	-0.00341
0.8	-0.001012
0.816667	0.001486
0.833333	0.001644
0.85	0.003932
0.866667	0.00501
0.883333	0.001863
0.9	0.001682
0.916667	0.002741
0.933333	0.00358
0.95	0.002059
0.966667	-0.000282
0.983333	0.001297
1	0.001908
1.01667	-0.000135
1.03333	-0.000567
1.05	0.000341
1.06667	0.003188
1.08333	0.004566
1.1	0.005093
1.11667	0.002811
1.13333	-0.001201
1.15	-0.001303
1.16667	0.000204
1.18333	0.001552
1.2	0.00152
1.21667	-0.000252
1.23333	-0.001994
1.25	-0.002235
1.26667	-0.003599
1.28333	-0.005514
1.3	-0.004008
1.31667	-0.003442
1.33333	-0.008067
1.35	-0.006221
1.36667	-0.001634
1.38333	0.002163
1.4	0.00642
1.41667	0.005307
1.43333	0.002674
1.45	0.001101
1.46667	-0.002532
1.48333	-0.00562
1.5	-0.003943
1.51667	-0.003776
1.53333	-0.002609
1.55	0.001129
1.56667	0.003706
1.58333	0.003913
1.6	-0.00147
1.61667	-0.005032
1.63333	-0.004403
1.65	-0.002205
1.66667	0.000563
1.68333	1.2e-05
1.7	0.00017
1.71667	0.001408
1.73333	0.000445
1.75	0.000518
1.76667	0.001462
1.78333	0.001025
1.8	-0.000681
1.81667	-0.001048
1.83333	0.001386
1.85	2.4e-05
1.86667	-0.003273
1.88333	-0.0014
1.9	-0.000907
1.91667	-0.000804
1.93333	-0.000911
1.95	-0.002868
1.96667	-0.002766
1.98333	-0.002457
2	-0.003158
2.01667	-0.00249
2.03333	0.001549
2.05	0.004448
2.06667	0.004287
2.08333	0.002577
2.1	0.002041
2.11667	0.004965
2.13333	0.006869
2.15	0.006323
2.16667	0.003727
2.18333	0.000912
2.2	-0.000484
2.21667	-0.002024
2.23333	-0.002012
2.25	0.000389
2.26667	0.00189
2.28333	0.001202
2.3	-6.7e-05
2.31667	-0.001096
2.33333	-0.001662
2.35	-0.003086
2.36667	-0.002571
2.38333	0.001015
2.4	0.00084
2.41667	-0.000584
2.43333	0.001521
2.45	0.000317
2.46667	-0.000805
2.48333	0.000593
2.5	0.000461
2.51667	0.001189
2.53333	0.001626
2.55	-0.000566
2.56667	-0.001468
2.58333	-0.000789
2.6	-0.000411
2.61667	-0.000882
2.63333	-0.001244
2.65	-3.5e-05
2.66667	0.002153
2.68333	0.004202
2.7	0.003709
2.71667	0.000556
2.73333	-0.001487
2.75	-0.002629
2.76667	-0.005232
2.78333	-0.007455
2.8	-0.004478
2.81667	-8.2e-05
2.83333	-0.001327
2.85	-0.000533
2.86667	0.003002
2.88333	0.002427
2.9	0.000881
2.91667	0.002376
2.93333	0.001491
2.95	-0.000874
2.96667	0.001061
2.98333	0.002016
3	0.000871
3.01667	0.000697
3.03333	-0.003038
3.05	-0.034333
3.06667	-0.078737
3.08333	-0.094471
3.1	-0.091025
3.11667	-0.079818
3.13333	-0.064902
3.15	-0.055836
3.16667	-0.04837
3.18333	-0.039493
3.2	-0.026196
3.21667	-0.012399
3.23333	-0.009652
3.25	-0.012695
3.26667	-0.017439
3.28333	-0.028932
3.3	-0.033924
3.31667	-0.025857
3.33333	-0.01556
3.35	-0.008152
3.36667	-0.006055
3.38333	-0.006157
3.4	-0.00617
3.41667	-0.007993
3.43333	-0.008565
3.45	-0.005807
3.46667	-0.00263
3.48333	-0.001182
3.5	-0.000975
3.51667	-0.001837
3.53333	-0.00345
3.55	-0.003532
3.56667	-0.003735
3.58333	-0.006667
3.6	-0.00604
3.61667	-0.003603
3.63333	-0.002895
3.65	-0.001858
3.66667	0.000199
3.68333	-0.000444
3.7	-0.004127
3.71667	-0.00446
3.73333	-0.004113
3.75	-0.002406
3.76667	-0.001419
3.78333	-0.010492
3.8	-0.019786
3.81667	-0.01723
3.83333	-0.005243
3.85	0.004463
3.86667	0.006109
3.88333	0.004645
3.9	0.001241
3.91667	-0.001044
3.93333	-0.001379
3.95	-0.003623
3.96667	-0.005058
3.98333	-0.003493
4	-0.002648
4.01667	-0.000903
4.03333	-0.000959
4.05	-0.000405
4.06667	-0.000971
4.08333	-0.001197
4.1	0.002417
4.11667	0.002491
4.13333	0.002424
4.15	0.002206
4.16667	0.001559
4.18333	0.002691
4.2	-0.000587
4.21667	-0.002524
4.23333	-0.000762
4.25	-0.00051
4.26667	0.000711
4.28333	0.000381
4.3	-0.004558
4.31667	-0.005058
4.33333	-0.001237
4.35	-0.000596
4.36667	0.001064
4.38333	0.002025
4.4	0.001246
4.41667	4.7e-05
4.43333	-0.000812
4.45	-0.0005
4.46667	-0.000819
4.48333	-0.002298
4.5	-0.000525
4.51667	0.002011
4.53333	0.001927
4.55	0.002122
4.56667	0.001328
4.58333	-0.001146
4.6	-0.00188
4.61667	-0.000812
4.63333	0.002012
4.65	0.002786
4.66667	0.001069
4.68333	-0.000117
4.7	-0.000883
4.71667	0.001251
4.73333	0.002066
4.75	0.001009
4.76667	0.000553
4.78333	0.002867
4.8	0.004791
4.81667	0.004324
4.83333	0.000868
4.85	-0.001568
4.86667	-0.000599
4.88333	-0.000868
4.9	-0.000507
4.91667	0.000423
4.93333	1.4e-05
4.95	0.000725
4.96667	0.002645
4.98333	0.001317
5	-0.000612
5.01667	0.0003
5.03333	0.000742
5.05	-0.002257
5.06667	-0.004385
5.08333	-0.002223
5.1	0.002076
5.11667	0.004552
5.13333	0.005128
5.15	0.003984
5.16667	0.0013
5.18333	-0.002504
5.2	-0.005228
5.21667	-0.004774
5.23333	-0.000882
5.25	0.003861
5.26667	0.006443
5.28333	0.005925
5.3	0.002177
5.31667	-0.005001
5.33333	-0.008818
5.35	-0.006127
5.36667	-0.004028
5.38333	-0.002448
5.4	-0.004499
5.41667	-0.010259
5.43333	-0.01171
5.45	-0.007991
5.46667	-0.003916
5.48333	-0.000479
5.5	0.000679
5.51667	0.002157
5.53333	0.004855
5.55	0.003232
5.56667	0.00168
5.58333	0.001884
5.6	0.002082
5.61667	0.003111
5.63333	0.0041
5.65	0.001458
5.66667	-0.001033
5.68333	0.000436
5.7	0.000654
5.71667	0.001591
5.73333	0.000649
5.75	-0.001534
5.76667	-0.000627
5.78333	0.002471
5.8	0.001508
5.81667	-0.000645
5.83333	0.000755
5.85	0.000775
5.86667	0.001105
5.88333	0.001235
5.9	-0.001215
5.91667	-0.001234
5.93333	0.002096
5.95	0.003429
5.96667	0.002004
5.98333	-0.000951
6	-5.6e-05
6.01667	0.001889
6.03333	0.003014
6.05	-0.023061
6.06667	-0.094493
6.08333	-0.170794
6.1	-0.228164
6.11667	-0.258994
6.13333	-0.254824
6.15	-0.231285
6.16667	-0.206965
6.18333	-0.184124
6.2	-0.16261
6.21667	-0.138996
6.23333	-0.114042
6.25	-0.093308
6.26667	-0.073074
6.28333	-0.065091
6.3	-0.075286
6.31667	-0.094689
6.33333	-0.108582
6.35	-0.106164
6.36667	-0.093957
6.38333	-0.07682
6.4	-0.060142
6.41667	-0.051995
6.43333	-0.047515
6.45	-0.040765
6.46667	-0.036985
6.48333	-0.036245
6.5	-0.034315
6.51667	-0.029174
6.53333	-0.026864
6.55	-0.025753
6.56667	-0.0229
6.58333	-0.020698
6.6	-0.016846
6.61667	-0.015143
6.63333	-0.016041
6.65	-0.014559
6.66667	-0.012486
6.68333	-0.010732
6.7	-0.009328
6.71667	-0.007344
6.73333	-0.005371
6.75	-0.002917
6.76667	-0.000443
6.78333	-0.001079
6.8	-0.002245
6.81667	-0.00309
6.83333	-0.004435
6.85	-0.006821
6.86667	-0.006146
6.88333	-0.005591
6.9	-0.003747
6.91667	-0.000202
6.93333	-0.000257
6.95	-0.003152
6.96667	-0.006318
6.98333	-0.006723
7	-0.004448
7.01667	-0.003583
7.03333	-0.003749
7.05	-0.001804
7.06667	-0.00101
7.08333	-0.000196
7.1	-0.002212
7.11667	-0.003767
7.13333	-0.003573
7.15	-0.002379
7.16667	0.000824
7.18333	0.000327
7.2	-0.00063
7.21667	0.000163
7.23333	-0.000133
7.25	-0.00198
7.26667	-0.002308
7.28333	-0.000176
7.3	0.001585
7.31667	0.000316
7.33333	-0.002182
7.35	-0.002041
7.36667	9e-05
7.38333	0.003271
7.4	0.00209
7.41667	0.001219
7.43333	0.000137
7.45	-0.001834
7.46667	0.000645
7.48333	0.000743
7.5	1.2e-05
7.51667	-5.3e-05
7.53333	-0.001028
7.55	-0.002204
7.56667	-0.00327
7.58333	-0.002626
7.6	-0.000411
7.61667	-7.7e-05
7.63333	-0.000436
7.65	0.001284
7.66667	0.001953
7.68333	0.000303
7.7	0.000443
7.71667	0.000562
7.73333	0.000312
7.75	0.00132
7.76667	0.006165
7.78333	0.00524
7.8	-0.005504
7.81667	-0.008169
7.83333	-0.005904
7.85	-0.004828
7.86667	-0.002194
7.88333	0.000498
7.9	0.002309
7.91667	0.002611
7.93333	0.000782
7.95	-0.000936
7.96667	0.000305
7.98333	0.001686
8	0.001758
8.01667	0.001379
8.03333	0.001321
8.05	0.002632
8.06667	0.003324
8.08333	0.002065
8.1	0.000586
8.11667	-0.001302
8.13333	-0.00217
8.15	-0.001308
8.16667	-0.000636
8.18333	-0.000594
8.2	-4.2e-05
8.21667	0.0001
8.23333	-0.001528
8.25	-0.000677
8.26667	0.000175
8.28333	-0.001684
8.3	-0.000122
8.31667	0.003599
8.33333	0.003531
8.35	0.002162
8.36667	0.001663
8.38333	0.004484
8.4	0.007455
8.41667	0.001605
8.43333	-0.007554
8.45	-0.009283
8.46667	-0.005713
8.48333	-0.004066
8.5	-0.00359
8.51667	-0.002204
8.53333	-0.001167
8.55	0.001569
8.56667	0.003775
8.58333	0.002442
8.6	-0.000734
8.61667	-0.00117
8.63333	-0.000265
8.65	-0.001591
8.66667	-0.001827
8.68333	-0.000773
8.7	0.001571
8.71667	0.003176
8.73333	0.002741
8.75	0.001437
8.76667	-0.000208
8.78333	-0.000562
8.8	-0.000567
8.81667	-0.000581
8.83333	0.000326
8.85	-2.5e-05
8.86667	0.000284
8.88333	0.000263
8.9	-0.001338
8.91667	0.000131
8.93333	0.001871
8.95	0.00193
8.96667	0.000734
8.98333	0.000628
9	-0.001147
9.01667	-0.003283
9.03333	-0.001379
9.05	-0.017515
9.06667	-0.069371
9.08333	-0.139622
9.1	-0.196643
9.11667	-0.228434
9.13333	-0.229395
9.15	-0.209446
9.16667	-0.186526
9.18333	-0.163747
9.2	-0.146665
9.21667	-0.128601
9.23333	-0.108738
9.25	-0.089664
9.26667	-0.07517
9.28333	-0.071706
9.3	-0.077782
9.31667	-0.089767
9.33333	-0.098859
9.35	-0.097441
9.36667	-0.089213
9.38333	-0.082045
9.4	-0.071167
9.41667	-0.060089
9.43333	-0.051891
9.45	-0.046489
9.46667	-0.044567
9.48333	-0.040516
9.5	-0.036314
9.51667	-0.034992
9.53333	-0.032411
9.55	-0.027249
9.56667	-0.024804
9.58333	-0.025459
9.6	-0.023734
9.61667	-0.019999
9.63333	-0.016624
9.65	-0.014439
9.66667	-0.012724
9.68333	-0.010647
9.7	-0.01157
9.71667	-0.011912
9.73333	-0.009874
9.75	-0.007866
9.76667	-0.006178
9.78333	-0.00688
9.8	-0.006341
9.81667	-0.006041
9.83333	-0.007091
9.85	-0.00841
9.86667	-0.00888
9.88333	-0.0069
9.9	-0.00329
9.91667	4.1e-05
9.93333	-0.000157
9.95	-0.001654
9.96667	-0.001482
9.98333	0.0001
10	-0.000738
10.0167	-0.003605
10.0333	-0.005483
10.05	-0.003359
10.0667	-0.001075
10.0833	-0.002132
10.1	-0.002578
10.1167	-0.001574
10.1333	-0.00282
10.15	-0.004296
10.1667	-0.003221
10.1833	-0.003056
10.2	-0.002752
10.2167	-0.000467
10.2333	0.003438
10.25	0.003653
10.2667	0.000508
10.2833	-0.000947
10.3	-0.000292
10.3167	-0.000458
10.3333	-0.001573
10.35	0.000481
10.3667	0.001986
10.3833	0.00101
10.4	0.000484
10.4167	0.000944
10.4333	4.5e-05
10.45	-0.000604
10.4667	-0.002003
10.4833	-0.000743
10.5	0.004108
10.5167	-0.000172
10.5333	-0.004179
10.55	-0.002646
10.5667	-0.001614
10.5833	-0.001271
10.6	-0.000368
10.6167	-0.001465
10.6333	-0.004442
10.65	-0.004217
10.6667	-0.002014
10.6833	0.00126
10.7	0.002084
10.7167	0.002317
10.7333	0.001251
10.75	-0.000515
10.7667	0.000725
10.7833	0.000232
10.8	-0.00091
10.8167	0.000517
10.8333	0.000185
10.85	-0.000328
10.8667	0.00185
10.8833	0.002845
10.9	0.001568
10.9167	0.002242
10.9333	0.002555
10.95	4.8e-05
10.9667	-0.001429
10.9833	-0.001566
11	-0.001874
11.0167	-0.002216
11.0333	-0.000329
11.05	0.000499
11.0667	0.000796
11.0833	0.001214
11.1	-0.000908
11.1167	-0.001721
11.1333	-0.001408
11.15	-0.002086
11.1667	-0.002475
11.1833	-0.000473
11.2	0.001299
11.2167	0.002071
11.2333	0.001823
11.25	0.000172
11.2667	9e-05
11.2833	0.000618
11.3	0.000116
11.3167	-0.000466
11.3333	0.001011
11.35	-0.000831
11.3667	-0.004414
11.3833	-0.002559
11.4	-0.000404
11.4167	0.001191
11.4333	0.004376
11.45	0.004741
11.4667	0.001426
11.4833	0.000231
11.5	0.001444
11.5167	-0.000402
11.5333	-0.003208
11.55	-0.001445
11.5667	0.001949
11.5833	0.002072
11.6	0.002126
11.6167	0.002307
11.6333	-0.000792
11.65	-0.002291
11.6667	-0.00207
11.6833	-0.001969
11.7	-0.003838
11.7167	-0.003498
11.7333	-0.001609
11.75	-0.001032
11.7667	-0.000344
11.7833	-0.000367
11.8	0.000881
11.8167	0.001738
11.8333	0.001736
11.85	0.002073
11.8667	0.000491
11.8833	-0.003592
11.9	-0.003155
11.9167	-5.8e-05
11.9333	0.002009
11.95	0.003287
11.9667	0.003585
11.9833	0.001704
12	0.001364
12.0167	0.000854
12.0333	0.000923
12.05	-0.010157
12.0667	-0.050567
12.0833	-0.105677
12.1	-0.158465
12.1167	-0.193473
12.1333	-0.19824
12.15	-0.183938
12.1667	-0.165226
12.1833	-0.143873
12.2	-0.125181
12.2167	-0.113306
12.2333	-0.099272
12.25	-0.080957
12.2667	-0.066772
12.2833	-0.062348
12.3	-0.068213
12.3167	-0.081239
12.3333	-0.092193
12.35	-0.092686
12.3667	-0.08671
12.3833	-0.077703
12.4	-0.067837
12.4167	-0.06014
12.4333	-0.054994
12.45	-0.047477
12.4667	-0.040779
12.4833	-0.039681
12.5	-0.036873
12.5167	-0.034426
12.5333	-0.032668
12.55	-0.02947
12.5667	-0.028402
12.5833	-0.024783
12.6	-0.022285
12.6167	-0.023566
12.6333	-0.028987
12.65	-0.038129
12.6667	-0.03933
12.6833	-0.030511
12.7	-0.021782
12.7167	-0.017493
12.7333	-0.013244
12.75	-0.011065
12.7667	-0.012276
12.7833	-0.012047
12.8	-0.009937
12.8167	-0.008848
12.8333	-0.008839
12.85	-0.01204
12.8667	-0.013311
12.8833	-0.009712
12.9	-0.006683
12.9167	-0.010284
12.9333	-0.012285
12.95	-0.002847
12.9667	0.004772
12.9833	0.00505
13	0.003959
13.0167	8.8e-05
13.0333	-0.003574
13.05	-0.001846
13.0667	-0.000308
13.0833	-0.00408
13.1	-0.006413
13.1167	-0.004105
13.1333	-0.003718
13.15	-0.00404
13.1667	-0.002053
13.1833	0.000934
13.2	0.0016
13.2167	-0.000434
13.2333	0.000192
13.25	0.001028
13.2667	0.001354
13.2833	0.00136
13.3	-0.000765
13.3167	-0.001451
13.3333	-0.000146
13.35	0.000158
13.3667	-0.001168
13.3833	-0.000824
13.4	0.000391
13.4167	4.4e-05
13.4333	0.001056
13.45	0.003328
13.4667	0.00055
13.4833	-0.002208
13.5	-0.000526
13.5167	0.000666
13.5333	0.000727
13.55	-0.000604
13.5667	-0.001155
13.5833	-0.002556
13.6	-0.003586
13.6167	-0.001827
13.6333	0.000662
13.65	0.001321
13.6667	-0.002502
13.6833	-0.001945
13.7	0.001342
13.7167	0.003269
13.7333	0.002566
13.75	-0.002217
13.7667	-0.00553
13.7833	-0.004762
13.8	-0.000823
13.8167	0.000865
13.8333	0.001043
13.85	0.001241
13.8667	0.00126
13.8833	0.000308
13.9	0.00085
13.9167	0.003855
13.9333	0.004
13.95	0.004244
13.9667	0.003139
13.9833	-0.000917
14	-0.003062
14.0167	-0.001684
14.0333	0.000388
14.05	0.000881
14.0667	0.001103
14.0833	0.000725
14.1	0.001297
14.1167	0.0005
14.1333	-0.001057
14.15	-0.001687
14.1667	-0.001458
14.1833	5.1e-05
14.2	-0.0009
14.2167	0.001499
14.2333	0.003438
14.25	0.001677
14.2667	0.001461
14.2833	-0.000785
14.3	-0.00164
14.3167	-0.000586
14.3333	0.001249
14.35	0.000103
14.3667	-0.001073
14.3833	-0.000776
14.4	-0.001708
14.4167	0.000219
14.4333	-0.000144
14.45	-0.002186
14.4667	-0.000519
14.4833	2.9e-05
14.5	-0.001373
14.5167	-0.001363
14.5333	0.000546
14.55	0.000596
14.5667	-0.001305
14.5833	0.000465
14.6	0.000734
14.6167	-0.001075
14.6333	-0.000903
14.65	0.00021
14.6667	0.001362
14.6833	-5.5e-05
14.7	-0.000383
14.7167	0.00184
14.7333	0.003083
14.75	0.002059
14.7667	0.001695
14.7833	0.001831
14.8	-3.3e-05
14.8167	-0.000826
14.8333	-2e-05
14.85	0.000296
14.8667	0.000553
14.8833	-0.000119
14.9	-0.002261
14.9167	-0.000924
14.9333	0.000174
14.95	0.000502
14.9667	-0.001201
14.9833	-0.003224
15	6.3e-05
15.0167	1.9e-05
15.0333	-0.000624
15.05	-0.008338
15.0667	-0.038001
15.0833	-0.079835
15.1	-0.124099
15.1167	-0.154194
15.1333	-0.16165
15.15	-0.154205
15.1667	-0.13721
15.1833	-0.118605
15.2	-0.103211
15.2167	-0.091146
15.2333	-0.080354
15.25	-0.067621
15.2667	-0.057519
15.2833	-0.054896
15.3	-0.060154
15.3167	-0.069961
15.3333	-0.076729
15.35	-0.076158
15.3667	-0.070308
15.3833	-0.064638
15.4	-0.058428
15.4167	-0.050408
15.4333	-0.044768
15.45	-0.042408
15.4667	-0.03741
15.4833	-0.033962
15.5	-0.032915
15.5167	-0.028998
15.5333	-0.02884
15.55	-0.027693
15.5667	-0.019416
15.5833	-0.01475
15.6	-0.013285
15.6167	-0.014271
15.6333	-0.015677
15.65	-0.013762
15.6667	-0.012098
15.6833	-0.010804
15.7	-0.00939
15.7167	-0.009129
15.7333	-0.008408
15.75	-0.006187
15.7667	-0.005616
15.7833	-0.005065
15.8	-0.004044
15.8167	-0.004214
15.8333	-0.002836
15.85	-0.002239
15.8667	-0.002702
15.8833	-0.001734
15.9	-0.004427
15.9167	-0.00519
15.9333	0.002588
15.95	0.012982
15.9667	0.014215
15.9833	0.007219
16	0.000642
16.0167	-0.006184
16.0333	-0.011281
16.05	-0.016508
16.0667	-0.018387
16.0833	-0.011208
16.1	-0.002488
16.1167	0.003941
16.1333	0.00666
16.15	0.007259
16.1667	0.005868
16.1833	0.003696
16.2	0.00346
16.2167	0.001215
16.2333	0.00023
16.25	-0.001786
16.2667	-0.002801
16.2833	-0.000177
16.3	-0.002593
16.3167	-0.004853
16.3333	-0.005613
16.35	-0.005233
16.3667	-0.003754
16.3833	-0.004024
16.4	-0.002034
16.4167	-0.001454
16.4333	-0.001759
16.45	-0.000944
16.4667	-0.00144
16.4833	-0.001985
16.5	-0.001071
16.5167	-0.000326
16.5333	-0.002362
16.55	-0.00222
16.5667	-0.000371
16.5833	0.001948
16.6	0.004037
16.6167	0.001606
16.6333	-0.000595
16.65	-0.001206
16.6667	-0.00282
16.6833	-0.001288
16.7	0.001574
16.7167	0.001686
16.7333	0.000218
16.75	-0.00127
16.7667	-0.003798
16.7833	-0.006908
16.8	-0.004924
16.8167	0.000469
16.8333	0.003393
16.85	0.002527
16.8667	-0.000199
16.8833	-0.001636
16.9	-0.001502
16.9167	0.000207
16.9333	4.5e-05
16.95	-0.000617
16.9667	-0.001348
16.9833	2e-05
17	0.003118
17.0167	0.002447
17.0333	0.003053
17.05	0.00175
17.0667	-0.001194
17.0833	-0.001907
17.1	-0.002851
17.1167	-0.002304
17.1333	-0.000328
17.15	-0.000431
17.1667	0.000356
17.1833	0.001352
17.2	0.001169
17.2167	0.000196
17.2333	-0.001117
17.25	0.00049
17.2667	0.001468
17.2833	-0.000142
17.3	-0.001631
17.3167	-0.00212
17.3333	-0.00203
17.35	0.001921
17.3667	0.004001
17.3833	0.001992
17.4	0.002359
17.4167	0.002746
17.4333	0.000373
17.45	-0.002659
17.4667	-0.003312
17.4833	-0.001365
17.5	0.001692
17.5167	0.002165
17.5333	0.002559
17.55	0.003174
17.5667	-0.000562
17.5833	-0.004397
17.6	-0.005163
17.6167	-0.003448
17.6333	-0.000289
17.65	0.001004
17.6667	0.001086
17.6833	0.000989
17.7	0.001172
17.7167	0.000184
17.7333	-0.000513
17.75	0.002383
17.7667	0.002806
17.7833	0.002049
17.8	0.003492
17.8167	0.003145
17.8333	0.002059
17.85	0.000682
17.8667	-0.000944
17.8833	-0.002133
17.9	-0.002201
17.9167	-0.001839
17.9333	-0.001627
17.95	-0.001385
17.9667	-7.4e-05
17.9833	0.001248
18	0.001716
18.0167	0.003184
18.0333	0.004311
18.05	-0.003101
18.0667	-0.026333
18.0833	-0.059015
18.1	-0.095137
18.1167	-0.127255
18.1333	-0.138462
18.15	-0.131989
18.1667	-0.120676
18.1833	-0.105523
18.2	-0.09127
18.2167	-0.079807
18.2333	-0.068433
18.25	-0.058066
18.2667	-0.051639
18.2833	-0.051732
18.3	-0.056426
18.3167	-0.062519
18.3333	-0.067282
18.35	-0.067395
18.3667	-0.063465
18.3833	-0.059246
18.4	-0.053407
18.4167	-0.044027
18.4333	-0.038458
18.45	-0.032639
18.4667	-0.029279
18.4833	-0.034949
18.5	-0.036538
18.5167	-0.032207
18.5333	-0.029226
18.55	-0.025425
18.5667	-0.022635
18.5833	-0.020314
18.6	-0.016703
18.6167	-0.013522
18.6333	-0.011311
18.65	-0.00859
18.6667	-0.007139
18.6833	-0.007718
18.7	-0.007047
18.7167	-0.007087
18.7333	-0.007357
18.75	-0.006927
18.7667	-0.005207
18.7833	-0.004667
18.8	-0.005247
18.8167	-0.006357
18.8333	-0.008188
18.85	-0.00692
18.8667	-0.002333
18.8833	0.000545
18.9	-0.000187
18.9167	-0.00141
18.9333	-0.001752
18.95	-0.002594
18.9667	-0.00369
18.9833	-0.002716
19	-0.000331
19.0167	-0.000817
19.0333	-0.000123
19.05	0.001191
19.0667	0.001276
19.0833	0.002486
19.1	0.001185
19.1167	-0.000806
19.1333	-0.002796
19.15	-0.003667
19.1667	-0.003358
19.1833	-0.001319
19.2	-0.000423
19.2167	-0.00065
19.2333	-2.7e-05
19.25	-0.000285
19.2667	0.000448
19.2833	-0.000559
19.3	-0.000436
19.3167	7.5e-05
19.3333	0.001383
19.35	0.000551
19.3667	-0.00204
19.3833	0.000808
19.4	0.001326
19.4167	-0.000996
19.4333	-0.001028
19.45	0.000987
19.4667	0.000463
19.4833	-3.2e-05
19.5	-0.000406
19.5167	-0.002701
19.5333	-0.003146
19.55	-0.00218
19.5667	0.001985
19.5833	0.005091
19.6	0.002756
19.6167	0.004002
19.6333	0.006097
19.65	0.003413
19.6667	0.001358
19.6833	-0.000117
19.7	-0.001821
19.7167	-0.001516
19.7333	0.000979
19.75	-0.000596
19.7667	-0.00081
19.7833	0.002015
19.8	0.001068
19.8167	-0.000122
19.8333	0.000238
19.85	-0.002031
19.8667	-0.003831
19.8833	-0.000921
19.9	0.000509
19.9167	-0.002242
19.9333	-0.003591
19.95	-0.003339
19.9667	-0.002738
19.9833	0.000334
20	0.001716
20.0167	0.002317
20.0333	0.001659
20.05	0.001192
20.0667	0.001015
20.0833	-0.001232
20.1	-0.004089
20.1167	-0.004326
20.1333	-0.001503
20.15	-0.000269
20.1667	-0.000512
20.1833	0.003215
20.2	0.003421
20.2167	-0.001002
20.2333	-0.000546
20.25	0.00088
20.2667	0.001687
20.2833	0.003561
20.3	0.001712
20.3167	-0.002016
20.3333	-0.000814
20.35	-0.001162
20.3667	-0.00297
20.3833	-0.000468
20.4	0.000202
20.4167	-0.002679
20.4333	-0.002291
20.45	-9.3e-05
20.4667	-5e-06
20.4833	1.3e-05
20.5	0.000392
20.5167	0.00112
20.5333	0.003288
20.55	0.004105
20.5667	0.002063
20.5833	-0.001869
20.6	-0.004222
20.6167	-0.004014
20.6333	-0.001696
20.65	-1.7e-05
20.6667	-0.001257
20.6833	-0.000927
20.7	0.000513
20.7167	0.001803
20.7333	0.002092
20.75	-0.001688
20.7667	-0.000544
20.7833	0.000783
20.8	-0.000941
20.8167	-0.000195
20.8333	0.000202
20.85	0.000508
20.8667	0.001105
20.8833	0.002386
20.9	0.000963
20.9167	-0.000369
20.9333	0.000568
20.95	0.000746
20.9667	0.001783
20.9833	0.003601
21	0.00287
21.0167	-0.000219
21.0333	-0.003228
21.05	-0.003788
21.0667	-0.017967
21.0833	-0.047177
21.1	-0.077366
21.1167	-0.103776
21.1333	-0.114024
21.15	-0.109692
21.1667	-0.09995
21.1833	-0.087677
21.2	-0.074155
21.2167	-0.061673
21.2333	-0.040781
21.25	-0.031191
21.2667	-0.046189
21.2833	-0.056347
21.3	-0.058795
21.3167	-0.058623
21.3333	-0.055551
21.35	-0.053869
21.3667	-0.047453
21.3833	-0.039073
21.4	-0.037423
21.4167	-0.034983
21.4333	-0.032093
21.45	-0.030603
21.4667	-0.030053
21.4833	-0.026692
21.5	-0.022756
21.5167	-0.02139
21.5333	-0.019634
21.55	-0.019718
21.5667	-0.017451
21.5833	-0.013225
21.6	-0.014359
21.6167	-0.015759
21.6333	-0.015169
21.65	-0.015969
21.6667	-0.014708
21.6833	-0.012028
21.7	-0.007958
21.7167	-0.006208
21.7333	-0.007685
21.75	-0.008853
21.7667	-0.00669
21.7833	-0.002838
21.8	-0.003275
21.8167	-0.003813
21.8333	-0.00152
21.85	-0.003647
21.8667	-0.008304
21.8833	-0.007791
21.9	-0.005078
21.9167	-0.002925
21.9333	-0.001482
21.95	-0.002679
21.9667	-0.002627
21.9833	-0.001035
22	-0.002993
22.0167	-0.004842
22.0333	-0.00651
22.05	-0.008779
22.0667	-0.010047
22.0833	-0.007466
22.1	-0.003278
22.1167	-0.003599
22.1333	-0.004601
22.15	-0.005723
22.1667	-0.007144
22.1833	-0.006296
22.2	-0.005218
22.2167	-0.004234
22.2333	-0.000651
22.25	-0.000518
22.2667	-0.001625
22.2833	-0.001372
22.3	-0.002049
22.3167	-0.002865
22.3333	-0.002797
22.35	-0.000551
22.3667	0.000735
22.3833	0.000451
22.4	-0.000323
22.4167	-0.000417
22.4333	-0.000271
22.45	-0.000678
22.4667	-0.000911
22.4833	-0.000144
22.5	-0.000587
22.5167	-0.00146
22.5333	-0.001053
22.55	-0.000865
22.5667	-0.00095
22.5833	-0.001853
22.6	0.000454
22.6167	0.002192
22.6333	-0.001281
22.65	-0.003504
22.6667	-0.003247
22.6833	-0.003489
22.7	-0.00431
22.7167	-0.001611
22.7333	0.003599
22.75	0.005858
22.7667	0.005277
22.7833	0.005167
22.8	0.003856
22.8167	0.001032
22.8333	0.000816
22.85	0.00053
22.8667	-0.000885
22.8833	-0.001081
22.9	-0.001147
22.9167	-0.001432
22.9333	0.000328
22.95	0.002675
22.9667	0.001142
22.9833	-0.001641
23	-0.002234
23.0167	-0.000837
23.0333	-0.00146
23.05	-0.002036
23.0667	0.000102
23.0833	0.001049
23.1	0.000356
23.1167	-0.000936
23.1333	-0.001099
23.15	-0.003171
23.1667	-0.002405
23.1833	0.000863
23.2	0.001371
23.2167	0.001489
23.2333	2.7e-05
23.25	-0.000985
23.2667	-0.001897
23.2833	-0.002469
23.3	0.000302
23.3167	0.001063
23.3333	-0.000537
23.35	0.000444
23.3667	6.4e-05
23.3833	-0.001246
23.4	0.000605
23.4167	0.002552
23.4333	0.001668
23.45	0.000104
23.4667	0.00062
23.4833	0.003856
23.5	0.004662
23.5167	0.000467
23.5333	-0.001688
23.55	-0.002856
23.5667	-0.003635
23.5833	-0.001093
23.6	-0.000521
23.6167	-0.001699
23.6333	-0.001668
23.65	1.4e-05
23.6667	-0.000958
23.6833	-0.003409
23.7	-0.003131
23.7167	-0.001462
23.7333	0.000396
23.75	0.003685
23.7667	0.003664
23.7833	0.001833
23.8	0.002473
23.8167	-0.000258
23.8333	-0.002098
23.85	-0.001278
23.8667	-0.000818
23.8833	-0.000389
23.9	0.000704
23.9167	0.000888
23.9333	0.000642
23.95	0.001287
23.9667	0.001691
23.9833	0.002035
24	0.001709
24.0167	0.002837
24.0333	0.004657
24.05	0.001488
24.0667	-0.012721
24.0833	-0.036111
24.1	-0.06127
24.1167	-0.084499
24.1333	-0.097707
24.15	-0.09363
24.1667	-0.080193
24.1833	-0.068497
24.2	-0.05835
24.2167	-0.049733
24.2333	-0.045106
24.25	-0.039869
24.2667	-0.033156
24.2833	-0.030333
24.3	-0.031641
24.3167	-0.034528
24.3333	-0.038675
24.35	-0.041313
24.3667	-0.04159
24.3833	-0.038203
24.4	-0.033815
24.4167	-0.030677
24.4333	-0.027209
24.45	-0.023481
24.4667	-0.017693
24.4833	-0.015675
24.5	-0.016494
24.5167	-0.015971
24.5333	-0.015368
24.55	-0.014845
24.5667	-0.014442
24.5833	-0.012699
24.6	-0.010956
24.6167	-0.011762
24.6333	-0.010935
24.65	-0.009787
24.6667	-0.00831
24.6833	-0.005043
24.7	-0.004385
24.7167	-0.005918
24.7333	-0.00845
24.75	-0.006609
24.7667	-0.004868
24.7833	-0.005856
24.8	-0.005745
24.8167	-0.005874
24.8333	-0.005312
24.85	-0.003911
24.8667	-0.000957
24.8833	-0.000682
24.9	-0.004477
24.9167	-0.005702
24.9333	-0.005057
24.95	-0.003342
24.9667	-0.000897
24.9833	0.000719
25	-0.000253
25.0167	-0.002465
25.0333	-0.003327
25.05	-0.004809
25.0667	-0.004711
25.0833	-0.002923
25.1	-0.000594
25.1167	0.000376
25.1333	0.000617
25.15	-0.000633
25.1667	-0.002602
25.1833	-0.001331
25.2	-0.000221
25.2167	0.00104
25.2333	0.002383
25.25	0.002895
25.2667	0.001548
25.2833	-0.000469
25.3	0.001233
25.3167	0.001896
25.3333	-0.001941
25.35	-0.004667
25.3667	-0.005243
25.3833	-0.004478
25.4	-0.001604
25.4167	-0.000459
25.4333	0.000705
25.45	-0.000811
25.4667	-0.003615
25.4833	-0.00314
25.5	-0.001954
25.5167	-0.001458
25.5333	-0.002153
25.55	-0.001797
25.5667	-0.001241
25.5833	-0.000885
25.6	-0.001738
25.6167	4e-05
25.6333	0.002117
25.65	0.000274
25.6667	-0.003218
25.6833	-0.001471
25.7	0.004227
25.7167	0.004089
25.7333	0.0021
25.75	0.000851
25.7667	0.000403
25.7833	0.000844
25.8	0.001155
25.8167	0.003397
25.8333	0.003772
25.85	0.000836
25.8667	-5.9e-05
25.8833	-0.002114
25.9	-0.003019
25.9167	-0.002435
25.9333	-0.00216
25.95	-0.000865
25.9667	0.000449
25.9833	0.000904
26	-0.000351
26.0167	-0.002277
26.0333	-0.002042
26.05	0.001503
26.0667	0.003096
26.0833	0.002779
26.1	0.002012
26.1167	0.002365
26.1333	0.004668
26.15	0.002181
26.1667	-0.007806
26.1833	-0.014324
26.2	-0.010285
26.2167	-0.002856
26.2333	0.003343
26.25	0.006552
26.2667	0.007071
26.2833	0.00521
26.3	0.003698
26.3167	0.001864
26.3333	-0.00149
26.35	-0.000784
26.3667	-0.000498
26.3833	-0.002281
26.4	-0.002035
26.4167	0.001131
26.4333	-0.000148
26.45	-0.002117
26.4667	0.000534
26.4833	0.001195
26.5	6e-06
26.5167	-0.000133
26.5333	-0.000342
26.55	-0.000865
26.5667	-0.00012
26.5833	0.002004
26.6	0.005568
26.6167	0.005423
26.6333	0.001247
26.65	-0.003258
26.6667	-0.002598
26.6833	-0.002334
26.7	-0.004669
26.7167	-0.003935
26.7333	-0.00152
26.75	0.000214
26.7667	-0.000301
26.7833	-0.001529
26.8	-0.002906
26.8167	-0.004202
26.8333	-0.004739
26.85	-0.000496
26.8667	0.002658
26.8833	0.002701
26.9	0.000984
26.9167	0.001271
26.9333	0.002868
26.95	0.002104
26.9667	0.001021
26.9833	0.000317
27	0.001024
27.0167	-0.00098
27.0333	-0.002346
27.05	0.001006
27.0667	-0.003512
27.0833	-0.021739
27.1	-0.044487
27.1167	-0.066575
27.1333	-0.079242
27.15	-0.076202
27.1667	-0.065743
27.1833	-0.056394
27.2	-0.047246
27.2167	-0.037927
27.2333	-0.031138
27.25	-0.026209
27.2667	-0.021941
27.2833	-0.021576
27.3	-0.02046
27.3167	-0.020854
27.3333	-0.024888
27.35	-0.028143
27.3667	-0.029337
27.3833	-0.029331
27.4	-0.026808
27.4167	-0.021294
27.4333	-0.017821
27.45	-0.013407
27.4667	-0.009404
27.4833	-0.00869
27.5	-0.011367
27.5167	-0.014315
27.5333	-0.014133
27.55	-0.013562
27.5667	-0.00928
27.5833	-0.003919
27.6	-0.003317
27.6167	-0.005525
27.6333	-0.005894
27.65	-0.004124
27.6667	-0.002473
27.6833	0.000597
27.7	0.001797
27.7167	-0.000672
27.7333	-0.002212
27.75	-0.002502
27.7667	-0.000762
27.7833	0.000778
27.8	-0.001312
27.8167	-0.004252
27.8333	-0.002472
27.85	-0.000273
27.8667	-0.000853
27.8833	0.000437
27.9	0.001617
27.9167	0.001086
27.9333	-4e-06
27.95	-0.001134
27.9667	-0.005174
27.9833	-0.005974
28	-0.001474
28.0167	-4e-06
28.0333	0.001207
28.05	0.001857
28.0667	0.001327
28.0833	0.004108
28.1	0.004228
28.1167	0.001509
28.1333	0.00058
28.15	-0.000998
28.1667	-0.000927
28.1833	0.002895
28.2	0.006276
28.2167	0.006478
28.2333	0.00497
28.25	0.003433
28.2667	0.001486
28.2833	0.00038
28.3	0.002263
28.3167	0.003476
28.3333	0.002019
28.35	0.001863
28.3667	0.002268
28.3833	0.000544
28.4	-0.002341
28.4167	-0.001255
28.4333	0.00037
28.45	0.001236
28.4667	0.000521
28.4833	-0.00051
28.5	0.001218
28.5167	0.000957
28.5333	3.5e-05
28.55	-0.000687
28.5667	0.000612
28.5833	0.0014
28.6	0.00084
28.6167	0.001641
28.6333	0.007582
28.65	0.008343
28.6667	0.000924
28.6833	-0.004465
28.7	-0.008384
28.7167	-0.007934
28.7333	-0.003644
28.75	-0.000114
28.7667	0.001145
28.7833	0.000315
28.8	-0.001115
28.8167	0.000794
28.8333	0.003483
28.85	0.005591
28.8667	0.004638
28.8833	-0.000325
28.9	-0.002238
28.9167	-0.0016
28.9333	-0.000353
28.95	0.001824
28.9667	0.001246
28.9833	-0.000712
29	0.00015
29.0167	0.002852
29.0333	0.001223
29.05	-0.002555
29.0667	-0.003993
29.0833	-0.004689
29.1	-0.002467
29.1167	-0.000755
29.1333	-0.001462
29.15	-0.00209
29.1667	-0.000968
29.1833	0.000324
29.2	-0.000739
29.2167	-0.001567
29.2333	0.000506
29.25	0.001858
29.2667	0.00082
29.2833	0.000403
29.3	-0.001095
29.3167	-0.001605
29.3333	8e-05
29.35	-0.000434
29.3667	-0.002149
29.3833	-0.002944
29.4	-0.001128
29.4167	0.000437
29.4333	0.001592
29.45	0.004424
29.4667	0.003116
29.4833	-0.001572
29.5	-0.00372
29.5167	-0.001598
29.5333	0.000204
29.55	0.000626
29.5667	0.001389
29.5833	0.000962
29.6	0.002515
29.6167	0.004938
29.6333	0.007121
29.65	0.008453
29.6667	0.004756
29.6833	-0.00433
29.7	-0.009307
29.7167	-0.007453
29.7333	-0.00823
29.75	-0.005906
29.7667	-0.001932
29.7833	-0.001929
29.8	-0.000394
29.8167	-0.001278
29.8333	-0.005222
29.85	-0.005346
29.8667	-0.00249
29.8833	-0.000724
29.9	-0.000858
29.9167	-0.000119
29.9333	0.003152
29.95	0.009492
29.9667	0.017032
29.9833	0.012843
30	-0.001447
30.0167	-0.011426
30.0333	-0.013086
30.05	-0.010096
30.0667	-0.009955
30.0833	-0.020175
30.1	-0.037584
30.1167	-0.055594
30.1333	-0.069373
30.15	-0.069522
30.1667	-0.062888
30.1833	-0.05375
30.2	-0.040792
30.2167	-0.033124
30.2333	-0.030397
30.25	-0.026749
30.2667	-0.023601
30.2833	-0.023625
30.3	-0.023462
30.3167	-0.02268
30.3333	-0.025167
30.35	-0.025985
30.3667	-0.022932
30.3833	-0.02332
30.4	-0.023674
30.4167	-0.019919
30.4333	-0.017045
30.45	-0.015671
30.4667	-0.013777
30.4833	-0.010633
30.5	-0.008949
30.5167	-0.009844
30.5333	-0.010882
30.55	-0.010979
30.5667	-0.010327
30.5833	-0.010274
30.6	-0.008321
30.6167	-0.004709
30.6333	-0.005216
30.65	-0.004528
30.6667	-0.00159
30.6833	-0.002662
30.7	-0.004094
30.7167	-0.005775
30.7333	-0.007517
30.75	-0.006379
30.7667	-0.005079
30.7833	-0.002648
30.8	-0.001537
30.8167	-0.000956
30.8333	0.000285
30.85	-0.000574
30.8667	-0.003563
30.8833	-0.005432
30.9	-0.002562
30.9167	-2.1e-05
30.9333	7.9e-05
30.95	-0.00094
30.9667	-0.001569
30.9833	-0.001489
31	-0.000728
31.0167	0.000959
31.0333	0.000946
31.05	0.001194
31.0667	0.003661
31.0833	0.003469
31.1	0.000836
31.1167	-0.000207
31.1333	-0.000375
31.15	-0.001474
31.1667	4.7e-05
31.1833	0.001028
31.2	0
31.2167	0.001361
31.2333	0.001732
31.25	0.002167
31.2667	0.002189
31.2833	0.002301
31.3	0.003963
31.3167	0.002185
31.3333	-0.001063
31.35	-0.001701
31.3667	-0.000705
31.3833	-0.000485
31.4	0.002785
31.4167	0.005854
31.4333	0.003684
31.45	0.000834
31.4667	-0.001716
31.4833	-0.00331
31.5	-0.001454
31.5167	-0.000549
31.5333	-0.002934
31.55	-0.002798
31.5667	-0.003533
31.5833	-0.003148
31.6	-0.000733
31.6167	-0.00132
31.6333	-0.000117
31.65	0.000856
31.6667	0.001069
31.6833	0.001662
31.7	0.002885
31.7167	0.000898
31.7333	-0.001594
31.75	-0.001498
31.7667	-1.1e-05
31.7833	0.001955
31.8	0.000422
31.8167	-0.001922
31.8333	-0.001706
31.85	-0.00047
31.8667	0.000155
31.8833	0.00123
31.9	0.000525
31.9167	0.00126
31.9333	0.002995
31.95	0.00064
31.9667	-0.001344
31.9833	-0.000356
32	0.001982
32.0167	0.002461
32.0333	0.000819
32.05	0.001347
32.0667	0.000175
32.0833	0.000264
32.1	-0.000372
32.1167	-0.001758
32.1333	0.001206
32.15	0.001359
32.1667	-0.002747
32.1833	-0.001363
32.2	0.00106
32.2167	-0.0012
32.2333	-0.002399
32.25	-0.001849
32.2667	0.000701
32.2833	0.003002
32.3	0.002082
32.3167	-0.000237
32.3333	-0.000641
32.35	-0.001812
32.3667	0.003408
32.3833	0.009487
32.4	0.007217
32.4167	0.002036
32.4333	0.000116
32.45	0.000678
32.4667	-0.000646
32.4833	-0.00026
32.5	-0.000274
32.5167	-0.002788
32.5333	-0.002362
32.55	-0.000266
32.5667	-0.00063
32.5833	-0.001653
32.6	-0.001707
32.6167	-0.0014
32.6333	-0.003164
32.65	-0.003848
32.6667	0.000309
32.6833	0.004885
32.7	0.001289
32.7167	-0.001617
32.7333	0.000347
32.75	6.1e-05
32.7667	0.000855
32.7833	0.001939
32.8	-0.001517
32.8167	-0.003636
32.8333	-0.001305
32.85	-0.000115
32.8667	-0.000635
32.8833	0.000985
32.9	0.000695
32.9167	-0.002255
32.9333	-0.001417
32.95	0.000769
32.9667	0.000715
32.9833	0.000211
33	0.000497
33.0167	-0.000317
33.0333	-0.000841
33.05	0.000694
33.0667	-0.000474
33.0833	-0.010691
33.1	-0.027289
33.1167	-0.045957
33.1333	-0.057604
33.15	-0.058212
33.1667	-0.05161
33.1833	-0.040921
33.2	-0.033432
33.2167	-0.027193
33.2333	-0.021504
33.25	-0.016434
33.2667	-0.013455
33.2833	-0.011126
33.3	-0.01084
33.3167	-0.013544
33.3333	-0.014577
[truncated: 1,602 more rows]

## Sheet: Fit U1A+SPT6-NTD+CTR_replicate1
Fit_X	Fit_Y	NDH_Y
0.039826	-10.0864
0.20009	-9.78071	-9.65134
0.361888	-9.14638	-9.26016
0.52522	-8.27353	-8.65029
0.690087	-7.14334	-6.66232
0.856488	-5.82953	-5.64468
1.02442	-4.50718	-4.88271
1.19389	-3.35811	-3.5756
1.3649	-2.46761	-2.0651
1.53744	-1.82233	-2.17319
1.71151	-1.36705	-1.00589
1.88712	-1.04604	-1.18867
2.06426	-0.816802	-0.827447
2.24293	-0.650018	-0.478828
2.42314	-0.526192	-0.30272
2.60489	-0.432409	-0.44972
2.78817	-0.360038	-0.454125
2.97298	-0.303223	-0.520934
3.15933	-0.257915	-0.294695

## Sheet: U1A+SPT6-NTD+CTR_replicate2
DP_X	DP_Y
0.033333	0.003557
0.05	0.001039
0.066667	-0.001549
0.083333	-0.001358
0.1	-0.002746
0.116667	-0.002794
0.133333	0.000898
0.15	0.003079
0.166667	0.001371
0.183333	-0.001188
0.2	0.001263
0.216667	0.001775
0.233333	0.000156
0.25	0.001677
0.266667	0.002418
0.283333	0.002019
0.3	-0.001022
0.316667	-0.003152
0.333333	-0.002122
0.35	0.001907
0.366667	0.004627
0.383333	0.000976
0.4	-0.002126
0.416667	-0.001311
0.433333	-0.000686
0.45	-0.000861
0.466667	-0.002146
0.483333	-0.003251
0.5	-0.001806
0.516667	0.000238
0.533333	0.001356
0.55	-0.000215
0.566667	-0.001757
0.583333	-0.002359
0.6	-0.00223
0.616667	-0.002192
0.633333	-0.002514
0.65	-0.00246
0.666667	-0.000947
0.683333	0.001987
0.7	0.00309
0.716667	0.002273
0.733333	-5.3e-05
0.75	0.00054
0.766667	0.001492
0.783333	0.001675
0.8	0.002617
0.816667	0.000529
0.833333	0.000421
0.85	0.000603
0.866667	-0.003095
0.883333	-0.003253
0.9	-0.000951
0.916667	0.000922
0.933333	0.002674
0.95	0.001626
0.966667	0.000809
0.983333	-0.000389
1	-0.001647
1.01667	-0.000613
1.03333	-0.000589
1.05	-0.000735
1.06667	-0.000571
1.08333	-0.000138
1.1	0.000826
1.11667	0.00242
1.13333	0.002416
1.15	-4.7e-05
1.16667	-0.000251
1.18333	0.000566
1.2	-0.001238
1.21667	-0.000951
1.23333	-0.000315
1.25	-0.001246
1.26667	-0.000276
1.28333	0.000504
1.3	0.001264
1.31667	0.002644
1.33333	0.003044
1.35	0.000644
1.36667	-0.001965
1.38333	-0.001692
1.4	-0.000618
1.41667	0.001025
1.43333	0.001108
1.45	0.000311
1.46667	0.000565
1.48333	-0.000232
1.5	-0.000976
1.51667	-0.00133
1.53333	-0.001135
1.55	-0.000269
1.56667	0.000957
1.58333	0.002033
1.6	0.002848
1.61667	0.003035
1.63333	-0.000648
1.65	-0.00395
1.66667	-0.002233
1.68333	-0.000436
1.7	0.000431
1.71667	0.000328
1.73333	-0.000805
1.75	-0.001098
1.76667	0.00023
1.78333	0.000627
1.8	0.001644
1.81667	0.002571
1.83333	0.001748
1.85	-1.5e-05
1.86667	-0.000879
1.88333	-5.3e-05
1.9	0.000553
1.91667	0.000499
1.93333	-0.000935
1.95	-0.001719
1.96667	-0.001955
1.98333	-0.001582
2	0.000541
2.01667	0.000753
2.03333	0.000246
2.05	-0.001252
2.06667	-0.001869
2.08333	0.000663
2.1	0.001281
2.11667	0.00165
2.13333	-0.000312
2.15	-0.001364
2.16667	-0.000896
2.18333	-0.001107
2.2	-0.001079
2.21667	-0.000345
2.23333	0.000769
2.25	-0.000237
2.26667	-0.002294
2.28333	-0.00186
2.3	0.000464
2.31667	0.002367
2.33333	0.003199
2.35	0.001559
2.36667	0.000269
2.38333	0.002299
2.4	0.002859
2.41667	-0.001551
2.43333	-0.004281
2.45	-0.003583
2.46667	-0.002467
2.48333	-0.002761
2.5	-0.001235
2.51667	0.000901
2.53333	-0.001873
2.55	-0.002676
2.56667	0.000199
2.58333	0.001544
2.6	0.001359
2.61667	0.001213
2.63333	0.000498
2.65	-0.000578
2.66667	0.000337
2.68333	0.001072
2.7	-0.000181
2.71667	-0.000874
2.73333	-0.001177
2.75	-0.00129
2.76667	-0.000633
2.78333	0.000124
2.8	0.002321
2.81667	0.003362
2.83333	0.003515
2.85	0.003998
2.86667	0.002641
2.88333	-0.000347
2.9	-0.001694
2.91667	0.000339
2.93333	0.000685
2.95	-0.000696
2.96667	-0.001657
2.98333	0.000322
3	0.002701
3.01667	0.00327
3.03333	-0.001842
3.05	-0.031881
3.06667	-0.070967
3.08333	-0.085723
3.1	-0.07828
3.11667	-0.063816
3.13333	-0.053332
3.15	-0.049048
3.16667	-0.046854
3.18333	-0.044146
3.2	-0.040168
3.21667	-0.03402
3.23333	-0.029222
3.25	-0.025254
3.26667	-0.022416
3.28333	-0.021128
3.3	-0.017388
3.31667	-0.013507
3.33333	-0.011815
3.35	-0.010304
3.36667	-0.009873
3.38333	-0.011142
3.4	-0.008421
3.41667	-0.006598
3.43333	-0.005415
3.45	-0.002091
3.46667	-0.003218
3.48333	-0.005454
3.5	-0.003821
3.51667	-0.002307
3.53333	-0.002373
3.55	-0.002688
3.56667	-0.003234
3.58333	-0.003359
3.6	-0.002954
3.61667	-0.003509
3.63333	-0.002324
3.65	-0.000379
3.66667	-0.001053
3.68333	-0.002578
3.7	-0.003482
3.71667	-0.002567
3.73333	-0.002731
3.75	-0.001696
3.76667	-0.00058
3.78333	-0.001035
3.8	-0.00265
3.81667	-0.004975
3.83333	-0.00399
3.85	-0.000734
3.86667	-0.000629
3.88333	-0.001444
3.9	0.00051
3.91667	0.001004
3.93333	-0.000112
3.95	-0.002218
3.96667	-0.000364
3.98333	0.00331
4	0.001284
4.01667	-0.002333
4.03333	-0.002091
4.05	-0.000819
4.06667	-0.002637
4.08333	-0.002335
4.1	8.7e-05
4.11667	0.002699
4.13333	0.00341
4.15	0.002689
4.16667	0.003178
4.18333	0.000797
4.2	-0.001534
4.21667	-0.003055
4.23333	-0.004046
4.25	-0.000416
4.26667	0.001159
4.28333	0.001224
4.3	0.002049
4.31667	-0.000916
4.33333	-0.00303
4.35	-0.000225
4.36667	0.00155
4.38333	0.001352
4.4	-0.001668
4.41667	-0.002927
4.43333	0.000853
4.45	0.000884
4.46667	-0.001176
4.48333	-0.000115
4.5	0.001482
4.51667	0.000177
4.53333	2.2e-05
4.55	-0.000563
4.56667	-0.001218
4.58333	-5.3e-05
4.6	-0.001278
4.61667	-0.003455
4.63333	-0.001706
4.65	9.3e-05
4.66667	0.002142
4.68333	0.002182
4.7	-0.000619
4.71667	-0.00205
4.73333	-0.001331
4.75	-0.000846
4.76667	-0.001081
4.78333	0.001084
4.8	0.000949
4.81667	0.001503
4.83333	0.000148
4.85	-0.001947
4.86667	7e-06
4.88333	0.00129
4.9	0.000983
4.91667	-0.000534
4.93333	-0.001172
4.95	0.000351
4.96667	0.000634
4.98333	-0.001613
5	-0.001729
5.01667	0.002434
5.03333	0.004007
5.05	0.00181
5.06667	0.001023
5.08333	0.001636
5.1	0.000839
5.11667	-0.000807
5.13333	0.000367
5.15	0.000551
5.16667	0.001115
5.18333	0.001039
5.2	-0.001397
5.21667	-0.000963
5.23333	0.00025
5.25	-0.001396
5.26667	-0.001793
5.28333	-8e-05
5.3	-0.000887
5.31667	-0.002273
5.33333	-0.00117
5.35	-0.000438
5.36667	-0.002136
5.38333	-0.001084
5.4	0.003018
5.41667	0.00442
5.43333	0.001782
5.45	-0.000816
5.46667	-0.003214
5.48333	-0.003423
5.5	-0.002801
5.51667	-0.001119
5.53333	0.000673
5.55	-0.000335
5.56667	-0.001064
5.58333	-0.000811
5.6	0.000634
5.61667	0.001248
5.63333	0.000532
5.65	-0.001704
5.66667	-0.00161
5.68333	8.5e-05
5.7	0.00071
5.71667	0.001731
5.73333	0.003322
5.75	0.003173
5.76667	0.001593
5.78333	0.000954
5.8	0.000255
5.81667	-0.001114
5.83333	-0.000765
5.85	-0.001225
5.86667	-0.004256
5.88333	-0.003766
5.9	0.000993
5.91667	0.004222
5.93333	0.002692
5.95	0.00173
5.96667	0.002669
5.98333	0.002749
6	0.002829
6.01667	0.003019
6.03333	0.001319
6.05	-0.023231
6.06667	-0.084346
6.08333	-0.157656
6.1	-0.221256
6.11667	-0.257316
6.13333	-0.247776
6.15	-0.215386
6.16667	-0.189986
6.18333	-0.173154
6.2	-0.161686
6.21667	-0.152348
6.23333	-0.14443
6.25	-0.135642
6.26667	-0.129243
6.28333	-0.125325
6.3	-0.119057
6.31667	-0.108662
6.33333	-0.096378
6.35	-0.083223
6.36667	-0.072199
6.38333	-0.064264
6.4	-0.05681
6.41667	-0.053596
6.43333	-0.049127
6.45	-0.043548
6.46667	-0.037929
6.48333	-0.03459
6.5	-0.034071
6.51667	-0.031082
6.53333	-0.026463
6.55	-0.021602
6.56667	-0.02035
6.58333	-0.019769
6.6	-0.018117
6.61667	-0.017555
6.63333	-0.016843
6.65	-0.015661
6.66667	-0.013659
6.68333	-0.012716
6.7	-0.013144
6.71667	-0.008941
6.73333	-0.007438
6.75	-0.008215
6.76667	-0.004572
6.78333	-0.00374
6.8	-0.006258
6.81667	-0.006406
6.83333	-0.003594
6.85	-0.002642
6.86667	-0.00503
6.88333	-0.005238
6.9	-0.005296
6.91667	-0.006977
6.93333	-0.007578
6.95	-0.005818
6.96667	-0.002799
6.98333	-0.00361
7	-0.00451
7.01667	-0.003221
7.03333	-0.002655
7.05	-0.00371
7.06667	-0.004485
7.08333	-0.00258
7.1	0.000435
7.11667	0.001039
7.13333	-0.000646
7.15	-0.002264
7.16667	-0.002485
7.18333	-0.003197
7.2	-0.002748
7.21667	0.001811
7.23333	0.002759
7.25	-0.000462
7.26667	-0.001546
7.28333	-0.000725
7.3	0.003405
7.31667	0.005496
7.33333	0.001276
7.35	-0.002413
7.36667	-0.001822
7.38333	-0.000262
7.4	-0.000371
7.41667	0.000339
7.43333	0.00034
7.45	-0.000639
7.46667	-0.000539
7.48333	-0.000908
7.5	0.000373
7.51667	0.000814
7.53333	-0.000177
7.55	-0.000308
7.56667	0.001581
7.58333	0.00141
7.6	-0.001371
7.61667	-0.002412
7.63333	-0.00179
7.65	-0.000115
7.66667	0.000971
7.68333	0.000506
7.7	-0.000438
7.71667	-0.001682
7.73333	-0.003247
7.75	-0.002216
7.76667	-0.001954
7.78333	-0.001992
7.8	-0.00139
7.81667	-0.001688
7.83333	-0.000597
7.85	0.001175
7.86667	-0.000834
7.88333	-0.004652
7.9	-0.00388
7.91667	-0.001308
7.93333	-0.000286
7.95	0.001986
7.96667	0.002228
7.98333	0.0004
8	0.00112
8.01667	0.00241
8.03333	0.00354
8.05	0.00117
8.06667	0.001019
8.08333	0.001609
8.1	0.001889
8.11667	0.0018
8.13333	-0.001597
8.15	-0.002764
8.16667	-0.002482
8.18333	-0.001099
8.2	0.000854
8.21667	0.002386
8.23333	0.003511
8.25	0.00159
8.26667	-0.000131
8.28333	0.000987
8.3	0.000776
8.31667	-4.5e-05
8.33333	-0.001237
8.35	-0.001527
8.36667	-0.00059
8.38333	-0.001544
8.4	-0.003127
8.41667	-0.003651
8.43333	-0.002804
8.45	-0.000508
8.46667	0.003979
8.48333	0.006876
8.5	0.005284
8.51667	0.003192
8.53333	0.001769
8.55	0.000297
8.56667	-0.000695
8.58333	-0.001138
8.6	-0.000191
8.61667	0.002488
8.63333	0.003507
8.65	0.002627
8.66667	0.000886
8.68333	-0.002525
8.7	-0.003485
8.71667	-0.002141
8.73333	-0.001843
8.75	-0.000825
8.76667	0.000953
8.78333	-0.000919
8.8	-0.002741
8.81667	-0.001432
8.83333	-0.000882
8.85	-0.000106
8.86667	-0.00033
8.88333	0.000266
8.9	0.004352
8.91667	0.005247
8.93333	0.002973
8.95	-0.00015
8.96667	-0.003067
8.98333	-0.002714
9	-0.000331
9.01667	0.002913
9.03333	0.003076
9.05	-0.012091
9.06667	-0.055577
9.08333	-0.117569
9.1	-0.179431
9.11667	-0.221012
9.13333	-0.220483
9.15	-0.194024
9.16667	-0.167915
9.18333	-0.150666
9.2	-0.146084
9.21667	-0.143331
9.23333	-0.135308
9.25	-0.126084
9.26667	-0.121581
9.28333	-0.119398
9.3	-0.112375
9.31667	-0.10305
9.33333	-0.093664
9.35	-0.082618
9.36667	-0.072192
9.38333	-0.065815
9.4	-0.060349
9.41667	-0.053833
9.43333	-0.047276
9.45	-0.042188
9.46667	-0.03749
9.48333	-0.033262
9.5	-0.032245
9.51667	-0.031107
9.53333	-0.027469
9.55	-0.024851
9.56667	-0.025073
9.58333	-0.023534
9.6	-0.021706
9.61667	-0.020278
9.63333	-0.0179
9.65	-0.013251
9.66667	-0.011203
9.68333	-0.012335
9.7	-0.011928
9.71667	-0.010591
9.73333	-0.007724
9.75	-0.006576
9.76667	-0.006879
9.78333	-0.006552
9.8	-0.007146
9.81667	-0.008341
9.83333	-0.005146
9.85	-0.001011
9.86667	-0.002386
9.88333	-0.005111
9.9	-0.005556
9.91667	-0.005152
9.93333	-0.004261
9.95	-0.003519
9.96667	-0.003178
9.98333	-0.000987
10	-0.001456
10.0167	-0.004344
10.0333	-0.004553
10.05	-0.003567
10.0667	-0.00417
10.0833	-0.003584
10.1	-0.002498
10.1167	-0.002251
10.1333	0.000315
10.15	0.001221
10.1667	0.000793
10.1833	-8.7e-05
10.2	-0.005797
10.2167	-0.009187
10.2333	-0.005517
10.25	0.000382
10.2667	0.000842
10.2833	-0.001612
10.3	-0.001479
10.3167	-0.001387
10.3333	-0.001035
10.35	9.8e-05
10.3667	-1e-05
10.3833	-0.002338
10.4	-0.002328
10.4167	0.000295
10.4333	0.002579
10.45	0.000862
10.4667	-5e-06
10.4833	0.001439
10.5	-0.000508
10.5167	-0.001865
10.5333	0.000298
10.55	0.001121
10.5667	0.000144
10.5833	0.000457
10.6	0.00097
10.6167	-0.000847
10.6333	-0.002494
10.65	-0.002311
10.6667	-0.001549
10.6833	-0.002208
10.7	-0.001476
10.7167	-0.000755
10.7333	-0.000673
10.75	0.001418
10.7667	0.000983
10.7833	-0.002537
10.8	-0.001367
10.8167	-9.7e-05
10.8333	-0.003417
10.85	-0.003647
10.8667	-0.002957
10.8833	-0.00074
10.9	0.000302
10.9167	-0.000726
10.9333	0.000346
10.95	0.001557
10.9667	0.000949
10.9833	0.001701
11	0.000943
11.0167	-0.000958
11.0333	-0.000219
11.05	0.001461
11.0667	0.00384
11.0833	0.00228
11.1	-0.000831
11.1167	-0.001471
11.1333	-0.00147
11.15	-0.002759
11.1667	-0.004358
11.1833	-0.004516
11.2	-0.000845
11.2167	0.003526
11.2333	0.001948
11.25	-0.000695
11.2667	-0.001496
11.2833	-0.000937
11.3	0.001162
11.3167	0.002851
11.3333	0.00394
11.35	0.003389
11.3667	0.003455
11.3833	0.002307
11.4	0.00387
11.4167	0.002823
11.4333	-0.002065
11.45	-0.000992
11.4667	0.00151
11.4833	0.004056
11.5	0.003722
11.5167	0.002888
11.5333	0.000264
11.55	-0.00419
11.5667	-0.003734
11.5833	-0.002738
11.6	-0.002002
11.6167	0.000984
11.6333	0.00236
11.65	0.000126
11.6667	-0.003338
11.6833	-0.003303
11.7	-0.001747
11.7167	0.000489
11.7333	0.003852
11.75	0.004136
11.7667	0.0019
11.7833	0.001385
11.8	0.002859
11.8167	-7.7e-05
11.8333	-0.001992
11.85	-0.000405
11.8667	-0.001634
11.8833	-0.003734
11.9	-0.003464
11.9167	-0.000223
11.9333	0.001557
11.95	0.000947
11.9667	-0.000801
11.9833	7.3e-05
12	0.001728
12.0167	4.2e-05
12.0333	0.000566
12.05	-0.01065
12.0667	-0.047115
12.0833	-0.097691
12.1	-0.151293
12.1167	-0.187656
12.1333	-0.189098
12.15	-0.167551
12.1667	-0.146224
12.1833	-0.133016
12.2	-0.125679
12.2167	-0.121749
12.2333	-0.11756
12.25	-0.11211
12.2667	-0.10816
12.2833	-0.10569
12.3	-0.099191
12.3167	-0.088661
12.3333	-0.08004
12.35	-0.072399
12.3667	-0.064238
12.3833	-0.057547
12.4	-0.053326
12.4167	-0.050074
12.4333	-0.045263
12.45	-0.040752
12.4667	-0.036
12.4833	-0.033038
12.5	-0.033686
12.5167	-0.031625
12.5333	-0.025833
12.55	-0.022371
12.5667	-0.019489
12.5833	-0.017678
12.6	-0.018886
12.6167	-0.017034
12.6333	-0.013913
12.65	-0.013731
12.6667	-0.01299
12.6833	-0.012548
12.7	-0.012167
12.7167	-0.009627
12.7333	-0.006636
12.75	-0.006666
12.7667	-0.009055
12.7833	-0.008705
12.8	-0.006884
12.8167	-0.008595
12.8333	-0.010106
12.85	-0.007497
12.8667	-0.003979
12.8833	-0.00383
12.9	-0.004081
12.9167	-0.004933
12.9333	-0.005405
12.95	-0.003719
12.9667	-0.004493
12.9833	-0.005737
13	-0.005081
13.0167	-0.003455
13.0333	-0.002389
13.05	-0.003254
13.0667	-0.003792
13.0833	-0.000489
13.1	0.001623
13.1167	-0.000784
13.1333	-0.001562
13.15	5.1e-05
13.1667	-0.001137
13.1833	-0.002479
13.2	-0.001111
13.2167	-0.001303
13.2333	-0.004914
13.25	-0.005656
13.2667	-0.002468
13.2833	-0.0002
13.3	0.000314
13.3167	0.000877
13.3333	-0.00028
13.35	-0.003597
13.3667	-0.004304
13.3833	-0.002392
13.4	-0.001779
13.4167	0.000431
13.4333	0.001468
13.45	-0.001515
13.4667	-0.002398
13.4833	0.000268
13.5	0.002365
13.5167	0.002632
13.5333	0.000167
13.55	-0.001873
13.5667	-0.000963
13.5833	-0.000863
13.6	-0.001813
13.6167	-0.002413
13.6333	-0.000543
13.65	-0.000824
13.6667	-0.003091
13.6833	-0.002549
13.7	-0.001267
13.7167	0.002056
13.7333	0.003898
13.75	0.00222
13.7667	-0.000857
13.7833	0.000147
13.8	0.002561
13.8167	0.002335
13.8333	0.002889
13.85	0.003143
13.8667	0.002467
13.8833	0.001831
13.9	0.002258
13.9167	0.001123
13.9333	-0.000483
13.95	-0.001588
13.9667	-0.001754
13.9833	-0.002379
14	-0.000695
14.0167	0.002336
14.0333	0.000891
14.05	-0.002693
14.0667	-0.003478
14.0833	-0.000843
14.1	3.2e-05
14.1167	-0.001702
14.1333	-0.001788
14.15	-0.00113
14.1667	-0.000491
14.1833	0.000278
14.2	-0.000283
14.2167	-0.000855
14.2333	-0.000576
14.25	0.000613
14.2667	0.002051
14.2833	0.001098
14.3	1.6e-05
14.3167	0.001873
14.3333	0.002221
14.35	0.001388
14.3667	0.000646
14.3833	-0.000125
14.4	0.000746
14.4167	-0.000624
14.4333	-0.002823
14.45	-0.002712
14.4667	-0.001112
14.4833	1.9e-05
14.5	0.000892
14.5167	0.002919
14.5333	0.005236
14.55	0.004392
14.5667	0.001009
14.5833	0.000756
14.6	0.003872
14.6167	0.002681
14.6333	-0.001505
14.65	-0.004562
14.6667	-0.004968
14.6833	-0.001335
14.7	0.000389
14.7167	0.002392
14.7333	0.001486
14.75	-0.000605
14.7667	-0.002475
14.7833	-0.003356
14.8	0.001283
14.8167	0.002633
14.8333	0.000732
14.85	0.000311
14.8667	-0.000395
14.8833	0.000571
14.9	0.001846
14.9167	0.000321
14.9333	-0.001293
14.95	-0.001728
14.9667	-8.3e-05
14.9833	0.001426
15	0.001177
15.0167	0.002818
15.0333	0.003158
15.05	-0.006221
15.0667	-0.03201
15.0833	-0.074069
15.1	-0.115956
15.1167	-0.14847
15.1333	-0.157574
15.15	-0.140318
15.1667	-0.121372
15.1833	-0.108286
15.2	-0.10269
15.2167	-0.103114
15.2333	-0.100673
15.25	-0.093623
15.2667	-0.088222
15.2833	-0.083802
15.3	-0.080471
15.3167	-0.074801
15.3333	-0.06711
15.35	-0.059026
15.3667	-0.051251
15.3833	-0.049437
15.4	-0.046822
15.4167	-0.044108
15.4333	-0.040463
15.45	-0.037409
15.4667	-0.036012
15.4833	-0.032424
15.5	-0.028616
15.5167	-0.026508
15.5333	-0.02475
15.55	-0.021762
15.5667	-0.021484
15.5833	-0.020995
15.6	-0.018694
15.6167	-0.018873
15.6333	-0.019162
15.65	-0.017851
15.6667	-0.01588
15.6833	-0.013969
15.7	-0.012208
15.7167	-0.012714
15.7333	-0.014231
15.75	-0.011028
15.7667	-0.009474
15.7833	-0.010701
15.8	-0.011098
15.8167	-0.013454
15.8333	-0.011019
15.85	-0.005474
15.8667	-0.004769
15.8833	-0.004914
15.9	-0.003489
15.9167	-0.002204
15.9333	-0.001839
15.95	-0.004583
15.9667	-0.008416
15.9833	-0.0076
16	-0.006173
16.0167	-0.006737
16.0333	-0.00441
16.05	-0.001114
16.0667	-0.001257
16.0833	-0.0014
16.1	0.001297
16.1167	0.000994
16.1333	-0.003709
16.15	-0.007161
16.1667	-0.005784
16.1833	-0.004267
16.2	-0.00352
16.2167	-0.002702
16.2333	-0.001085
16.25	-0.001118
16.2667	-0.0028
16.2833	-0.002723
16.3	-0.004086
16.3167	-0.003369
16.3333	-0.000322
16.35	-0.000115
16.3667	-0.003078
16.3833	-0.004041
16.4	-0.002184
16.4167	-0.003197
16.4333	-0.00441
16.45	-0.002114
16.4667	0.000872
16.4833	0.000948
16.5	-0.001496
16.5167	-0.00282
16.5333	-0.003214
16.55	-0.001688
16.5667	-0.000284
16.5833	-0.000829
16.6	-0.002164
16.6167	-0.00559
16.6333	-0.006705
16.65	-0.00425
16.6667	-0.004596
16.6833	-0.004444
16.7	-0.000541
16.7167	0.003042
16.7333	0.000754
16.75	-0.002773
16.7667	-0.0012
16.7833	-0.000818
16.8	-0.002668
16.8167	-0.003447
16.8333	-0.003987
16.85	-0.001717
16.8667	0.001633
16.8833	0.001143
16.9	7.4e-05
16.9167	0.001221
16.9333	0.001158
16.95	-0.000405
16.9667	-0.000478
16.9833	-0.000681
17	-0.001444
17.0167	-8.6e-05
17.0333	0.000928
17.05	0.000922
17.0667	0.000865
17.0833	-0.000311
17.1	-0.002007
17.1167	-0.002854
17.1333	-0.00193
17.15	-0.001108
17.1667	-0.001818
17.1833	-0.001097
17.2	0.001263
17.2167	0.002333
17.2333	0.000304
17.25	-0.001256
17.2667	0.000814
17.2833	0.002224
17.3	0.003063
17.3167	0.002452
17.3333	-0.000488
17.35	-0.002739
17.3667	-0.00037
17.3833	0.0006
17.4	-0.001181
17.4167	-0.001472
17.4333	-0.001413
17.45	0.001866
17.4667	0.002605
17.4833	0.000254
17.5	-0.000387
17.5167	-0.000178
17.5333	0.000582
17.55	-0.000519
17.5667	0.00012
17.5833	0.00282
17.6	0.002349
17.6167	0.000408
17.6333	-0.001132
17.65	-0.001393
17.6667	-0.000504
17.6833	0.001175
17.7	0.001474
17.7167	-0.001107
17.7333	-0.001678
17.75	-0.0016
17.7667	-0.001222
17.7833	0.000185
17.8	-0.000107
17.8167	-0.00109
17.8333	-0.003642
17.85	-0.002075
17.8667	0.002453
17.8833	0.003949
17.9	0.002195
17.9167	0.000521
17.9333	-9.2e-05
17.95	-0.001836
17.9667	-0.0011
17.9833	0.001147
18	0.001582
18.0167	0.001658
18.0333	0.001853
18.05	-0.002551
18.0667	-0.023536
18.0833	-0.06092
18.1	-0.097135
18.1167	-0.12379
18.1333	-0.132515
18.15	-0.120261
18.1667	-0.100196
18.1833	-0.086941
18.2	-0.083386
18.2167	-0.082342
18.2333	-0.078437
18.25	-0.073623
18.2667	-0.069709
18.2833	-0.065735
18.3	-0.062031
18.3167	-0.058877
18.3333	-0.056234
18.35	-0.05014
18.3667	-0.043796
18.3833	-0.039873
18.4	-0.03512
18.4167	-0.033877
18.4333	-0.034763
18.45	-0.03378
18.4667	-0.030457
18.4833	-0.027034
18.5	-0.024352
18.5167	-0.020579
18.5333	-0.018517
18.55	-0.017524
18.5667	-0.016002
18.5833	-0.016749
18.6	-0.016807
18.6167	-0.014535
18.6333	-0.013303
18.65	-0.014251
18.6667	-0.013649
18.6833	-0.010397
18.7	-0.008636
18.7167	-0.006854
18.7333	-0.006023
18.75	-0.007911
18.7667	-0.00808
18.7833	-0.006429
18.8	-0.006187
18.8167	-0.007236
18.8333	-0.005955
18.85	-0.003144
18.8667	-0.003284
18.8833	-0.004133
18.9	-0.006902
18.9167	-0.007051
18.9333	-0.004271
18.95	-0.00551
18.9667	-0.00788
18.9833	-0.00856
19	-0.00727
19.0167	-0.004189
19.0333	-0.002899
19.05	-0.001219
19.0667	-0.000489
19.0833	-0.002379
19.1	-0.00219
19.1167	-0.00217
19.1333	-0.00242
19.15	-0.000211
19.1667	0.000529
19.1833	-0.000121
19.2	-0.001052
19.2167	-0.003633
19.2333	-0.005594
19.25	-0.005305
19.2667	-0.003476
19.2833	-0.001436
19.3	-0.002507
19.3167	-0.004758
19.3333	-0.0044
19.35	-0.004131
19.3667	-0.003282
19.3833	-0.001243
19.4	0.001655
19.4167	-0.001286
19.4333	-0.004377
19.45	-0.002349
19.4667	-0.001201
19.4833	-0.004463
19.5	-0.005544
19.5167	-0.000486
19.5333	0.001342
19.55	0.000901
19.5667	-0.001452
19.5833	-0.002384
19.6	-0.001966
19.6167	-0.002598
19.6333	-0.00211
19.65	-0.003652
19.6667	-0.001644
19.6833	0.002053
19.7	0.000111
19.7167	-0.002282
19.7333	-0.003244
19.75	-0.003866
19.7667	-0.003619
19.7833	-0.001111
19.8	-0.000714
19.8167	-0.001187
19.8333	-0.00143
19.85	-0.003982
19.8667	-0.002695
19.8833	5.2e-05
19.9	-0.000381
19.9167	-0.001374
19.9333	-0.001877
19.95	0.00015
19.9667	-0.000783
19.9833	-0.000886
20	0.001191
20.0167	0.000358
20.0333	0.000235
20.05	-6.7e-05
20.0667	0.00057
20.0833	-9.2e-05
20.1	-0.001024
20.1167	-0.002177
20.1333	-0.003609
20.15	-0.001842
20.1667	0.000787
20.1833	0.001227
20.2	0.000877
20.2167	0.003206
20.2333	0.004166
20.25	0.001126
20.2667	-0.002565
20.2833	-0.003143
20.3	0.000381
20.3167	0.004095
20.3333	0.003068
20.35	0.000532
20.3667	-0.000834
20.3833	-0.00159
20.4	-0.001375
20.4167	0.000542
20.4333	0.00227
20.45	0.001098
20.4667	-0.001205
20.4833	-0.003087
20.5	-0.001889
20.5167	-0.000421
20.5333	-0.00087
20.55	-0.000829
20.5667	0.000863
20.5833	0.001204
20.6	0.001795
20.6167	0.002067
20.6333	0.001038
20.65	0.002243
20.6667	-0.001451
20.6833	-0.004456
20.7	-0.002631
20.7167	-0.001355
20.7333	0.00051
20.75	0.002626
20.7667	0.002424
20.7833	-0.000546
20.8	-0.002176
20.8167	-0.000856
20.8333	-0.000176
20.85	-0.000356
20.8667	0.000704
20.8833	0.001866
20.9	0.002771
20.9167	0.002257
20.9333	0.001442
20.95	0.000337
20.9667	-0.001948
20.9833	-0.001802
21	0.000914
21.0167	0.001953
21.0333	0.002343
21.05	0.000703
21.0667	-0.012318
21.0833	-0.039108
21.1	-0.069178
21.1167	-0.095318
21.1333	-0.107036
21.15	-0.101053
21.1667	-0.08639
21.1833	-0.070277
21.2	-0.061104
21.2167	-0.061571
21.2333	-0.063468
21.25	-0.062244
21.2667	-0.058769
21.2833	-0.055124
21.3	-0.05087
21.3167	-0.043025
21.3333	-0.04
21.35	-0.039195
21.3667	-0.03592
21.3833	-0.033264
21.4	-0.029449
21.4167	-0.026253
21.4333	-0.026258
21.45	-0.026382
21.4667	-0.023257
21.4833	-0.019401
21.5	-0.018206
21.5167	-0.017961
21.5333	-0.016296
21.55	-0.016641
21.5667	-0.014486
21.5833	-0.011281
21.6	-0.011366
21.6167	-0.010072
21.6333	-0.009659
21.65	-0.010446
21.6667	-0.010012
21.6833	-0.009439
21.7	-0.010096
21.7167	-0.009483
21.7333	-0.005202
21.75	-0.002811
21.7667	-0.003881
21.7833	-0.005011
21.8	-0.00454
21.8167	-0.00398
21.8333	-0.004599
21.85	-0.004761
21.8667	-0.004525
21.8833	-0.004259
21.9	-0.001693
21.9167	0.000703
21.9333	-0.000571
21.95	-0.002254
21.9667	-0.00301
21.9833	-0.002759
22	-0.003459
22.0167	-0.004838
22.0333	-0.004537
22.05	-0.003376
22.0667	-0.002536
22.0833	-0.001426
22.1	-0.000721
22.1167	-0.002137
22.1333	-0.003703
22.15	-0.003349
22.1667	-0.001955
22.1833	-0.001171
22.2	-0.000437
22.2167	0.00107
22.2333	0.000757
22.25	-0.000657
22.2667	0.000119
22.2833	-0.000615
22.3	-0.000549
22.3167	0.001408
22.3333	0.001668
22.35	-0.000175
22.3667	-0.001408
22.3833	-0.000821
22.4	-0.001513
22.4167	-0.001066
22.4333	-0.000379
22.45	-0.000326
22.4667	-0.000989
22.4833	0.000128
22.5	0.000355
22.5167	-0.001028
22.5333	0.000429
22.55	0.002866
22.5667	0.003421
22.5833	0.001997
22.6	0.001443
22.6167	-0.000541
22.6333	-0.001835
22.65	-0.000939
22.6667	-0.003173
22.6833	-0.003837
22.7	-0.000583
22.7167	-0.0007
22.7333	-0.002017
22.75	-0.003314
22.7667	-0.003111
22.7833	-0.003478
22.8	-0.007205
22.8167	-0.008049
22.8333	-0.004325
22.85	-0.001062
22.8667	-0.000268
22.8833	-0.001255
22.9	-0.002511
22.9167	0.001372
22.9333	0.007517
22.95	0.008363
22.9667	0.00566
22.9833	0.006156
23	0.005292
23.0167	0.002268
23.0333	0.002134
23.05	-0.000897
23.0667	-0.002902
23.0833	-0.001266
23.1	-0.000321
23.1167	0.001005
23.1333	0.00221
23.15	0.002025
23.1667	-0.001039
23.1833	-0.002483
23.2	0.001344
23.2167	0.00322
23.2333	0.000976
23.25	0.000892
23.2667	-0.000302
23.2833	-0.003206
23.3	-0.000941
23.3167	0.001915
23.3333	-0.000528
23.35	-0.002021
23.3667	0.000896
23.3833	0.002402
23.4	0.000719
23.4167	-0.000298
23.4333	-0.00188
23.45	-0.003133
23.4667	-0.000676
23.4833	-4.8e-05
23.5	0.001949
23.5167	0.005567
23.5333	0.003248
23.55	-0.000584
23.5667	-0.001506
23.5833	-0.001848
23.6	1e-06
23.6167	0.001429
23.6333	-0.000463
23.65	-0.001624
23.6667	-0.003036
23.6833	-0.001758
23.7	2e-05
23.7167	-0.002363
23.7333	-0.002765
23.75	-1.7e-05
23.7667	0.002131
23.7833	0.004128
23.8	0.004996
23.8167	0.002815
23.8333	0.000433
23.85	-0.002009
23.8667	-0.003251
23.8833	-0.002812
23.9	-0.001017
23.9167	0.000602
23.9333	0.00176
23.95	0.003189
23.9667	0.003828
23.9833	0.001156
24	-0.000725
24.0167	0.001377
24.0333	0.002625
24.05	0.002723
24.0667	-0.00624
24.0833	-0.024432
24.1	-0.048424
24.1167	-0.075877
24.1333	-0.092538
24.15	-0.088344
24.1667	-0.07032
24.1833	-0.054677
24.2	-0.046533
24.2167	-0.044059
24.2333	-0.043775
24.25	-0.044632
24.2667	-0.044995
24.2833	-0.041829
24.3	-0.037812
24.3167	-0.033136
24.3333	-0.031329
24.35	-0.031492
24.3667	-0.032356
24.3833	-0.030999
24.4	-0.026493
24.4167	-0.021297
24.4333	-0.01784
24.45	-0.015754
24.4667	-0.014037
24.4833	-0.015071
24.5	-0.016097
24.5167	-0.016213
24.5333	-0.01715
24.55	-0.015767
24.5667	-0.009954
24.5833	-0.005781
24.6	-0.004588
24.6167	-0.004927
24.6333	-0.006031
24.65	-0.006614
24.6667	-0.005897
24.6833	-0.006161
24.7	-0.005994
24.7167	-0.003168
24.7333	-0.002082
24.75	-0.003165
24.7667	-0.003468
24.7833	-0.003761
24.8	-0.004804
24.8167	-0.004007
24.8333	-0.002299
24.85	-0.000232
24.8667	0.001954
24.8833	0.002698
24.9	3.3e-05
24.9167	-0.001353
24.9333	0.000901
24.95	0.001956
24.9667	0.0011
24.9833	-0.000845
25	-0.000127
25.0167	7.2e-05
25.0333	-0.0002
25.05	2.9e-05
25.0667	-0.000923
25.0833	-0.001774
25.1	-0.005222
25.1167	-0.008212
25.1333	-0.004901
25.15	-0.00042
25.1667	0.000231
25.1833	0.002451
25.2	0.003282
25.2167	0.00012
25.2333	0.000536
25.25	0.000832
25.2667	0.001068
25.2833	0.001174
25.3	-0.0015
25.3167	-0.001904
25.3333	-0.002258
25.35	-0.000983
25.3667	-0.000148
25.3833	-0.001143
25.4	0.000421
25.4167	0.001136
25.4333	0.001391
25.45	0.001515
25.4667	-0.000905
25.4833	-0.001507
25.5	-0.001609
25.5167	-0.001031
25.5333	4.7e-05
25.55	0.000315
25.5667	0.001253
25.5833	0.000569
25.6	0.002245
25.6167	0.000901
25.6333	-0.001683
25.65	-0.000667
25.6667	0.000129
25.6833	-0.000345
25.7	-0.002008
25.7167	-0.00095
25.7333	0.001518
25.75	0.002977
25.7667	0.003105
25.7833	0.002914
25.8	0.002832
25.8167	0.001731
25.8333	-0.002085
25.85	-0.002021
25.8667	-7.7e-05
25.8833	-0.000513
25.9	-0.000709
25.9167	-0.000175
25.9333	0.000269
25.95	-0.000521
25.9667	0.001079
25.9833	0.00263
26	0.002031
26.0167	-0.000498
26.0333	-0.001978
26.05	-0.001087
26.0667	0.000658
26.0833	0.002296
26.1	0.003424
26.1167	0.001372
26.1333	-0.00178
26.15	0.000878
26.1667	0.001516
26.1833	-0.001924
26.2	-0.001611
26.2167	-7e-06
26.2333	0.000427
26.25	0.001371
26.2667	-0.000875
26.2833	-0.001951
26.3	-0.002006
26.3167	-0.003917
26.3333	-0.003368
26.35	-0.0019
26.3667	-0.000151
26.3833	0.002308
26.4	0.001477
26.4167	-0.000974
26.4333	0.000651
26.45	0.000797
26.4667	-0.000327
26.4833	9.8e-05
26.5	0.000874
26.5167	0.00164
26.5333	0.002196
26.55	0.001788
26.5667	-0.001257
26.5833	-0.002782
26.6	-0.002098
26.6167	-0.002583
26.6333	-0.001358
26.65	-8.3e-05
26.6667	0.000307
26.6833	0.000223
26.7	0.001259
26.7167	0.004455
26.7333	0.003201
26.75	-0.000893
26.7667	-0.001257
26.7833	-0.001388
26.8	-0.000639
26.8167	0.00292
26.8333	0.002249
26.85	0.001169
26.8667	0.002088
26.8833	0.000137
26.9	-0.003544
26.9167	-0.002702
26.9333	0.001081
26.95	0.003053
26.9667	0.004436
26.9833	0.002678
27	0.00084
27.0167	0.001023
27.0333	0.002273
27.05	0.002857
27.0667	-0.0046
27.0833	-0.021606
27.1	-0.043733
27.1167	-0.0649
27.1333	-0.077606
27.15	-0.073489
27.1667	-0.059259
27.1833	-0.044689
27.2	-0.036199
27.2167	-0.034469
27.2333	-0.033559
27.25	-0.033698
27.2667	-0.032998
27.2833	-0.030215
27.3	-0.028003
27.3167	-0.0281
27.3333	-0.025888
27.35	-0.020276
27.3667	-0.018683
27.3833	-0.020711
27.4	-0.019771
27.4167	-0.01684
27.4333	-0.01366
27.45	-0.01308
27.4667	-0.01154
27.4833	-0.0112
27.5	-0.01155
27.5167	-0.010175
27.5333	-0.009061
27.55	-0.005788
27.5667	-0.005124
27.5833	-0.005081
27.6	-0.004597
27.6167	-0.004754
27.6333	-0.004557
27.65	-0.004704
27.6667	-0.004332
27.6833	-0.00301
27.7	-0.002937
27.7167	-0.004975
27.7333	-0.003773
27.75	-0.002976
27.7667	-0.002859
27.7833	-0.001802
27.8	-0.002685
27.8167	-0.003229
27.8333	-0.003442
27.85	-0.002895
27.8667	-0.001761
27.8833	-0.001403
27.9	-0.000516
27.9167	0.001052
27.9333	0.0007
27.95	-0.000453
27.9667	-0.000545
27.9833	0.001082
28	0.001082
28.0167	-0.000541
28.0333	-0.003643
28.05	-0.004906
28.0667	-0.002678
28.0833	-0.001161
28.1	-0.001223
28.1167	-0.001518
28.1333	-0.001609
28.15	-0.0025
28.1667	-0.000621
28.1833	0.003008
28.2	0.004227
28.2167	-0.000684
28.2333	-0.003611
28.25	-0.001005
28.2667	-0.000889
28.2833	0.001517
28.3	0.002113
28.3167	-0.000751
28.3333	-0.001145
28.35	-0.000931
28.3667	-4.2e-05
28.3833	-0.000743
28.4	-0.000764
28.4167	-0.001005
28.4333	-0.000376
28.45	0.003763
28.4667	0.002302
28.4833	-0.000549
28.5	0.00104
28.5167	0.001528
28.5333	-0.000403
28.55	-0.000764
28.5667	0.001594
28.5833	0.002773
28.6	0.001105
28.6167	-0.000602
28.6333	0.000921
28.65	0.000614
28.6667	-0.001523
28.6833	-0.00198
28.7	-0.001457
28.7167	-0.00053
28.7333	0.00181
28.75	0.003841
28.7667	0.003581
28.7833	0.003042
28.8	0.003202
28.8167	0.003713
28.8333	0.001975
28.85	0.000934
28.8667	0.002282
28.8833	-0.00045
28.9	-0.001832
28.9167	0.001077
28.9333	-0.000885
28.95	-0.002567
28.9667	-0.000955
28.9833	-0.001174
29	-0.001772
29.0167	-0.00154
29.0333	0.001171
29.05	0.001883
29.0667	-0.001266
29.0833	-0.002004
29.1	0.000848
29.1167	0.00118
29.1333	2.1e-05
29.15	0.001413
29.1667	0.001635
29.1833	-0.000114
29.2	-0.001223
29.2167	-0.000714
29.2333	-0.002535
29.25	-0.004156
29.2667	-0.003236
29.2833	-0.001517
29.3	-0.001378
29.3167	-0.00334
29.3333	-0.003104
29.35	-0.000717
29.3667	-0.000531
29.3833	0.000756
29.4	0.003782
29.4167	0.002289
29.4333	0.001365
29.45	0.000453
29.4667	-0.00273
29.4833	-0.003102
29.5	-0.001685
29.5167	0.000333
29.5333	1e-05
29.55	-0.001942
29.5667	-0.001269
29.5833	0.000654
29.6	0.001967
29.6167	0.0023
29.6333	0.001464
29.65	0.000987
29.6667	0.00038
29.6833	-0.00159
29.7	0.000294
29.7167	0.003968
29.7333	0.002272
29.75	-0.002675
29.7667	-0.000871
29.7833	0.002873
29.8	0.001163
29.8167	4e-05
29.8333	0.001366
29.85	0.002243
29.8667	0.00137
29.8833	0.000397
29.9	-0.000376
29.9167	-0.000556
29.9333	-0.000966
29.95	0.000784
29.9667	0.003424
29.9833	0.001465
30	-0.000295
30.0167	-0.000345
30.0333	-0.000935
30.05	-0.000933
30.0667	-0.004052
30.0833	-0.01529
30.1	-0.032829
30.1167	-0.052347
30.1333	-0.068326
30.15	-0.069474
30.1667	-0.058436
30.1833	-0.044336
30.2	-0.034736
30.2167	-0.031175
30.2333	-0.027825
30.25	-0.025635
30.2667	-0.027085
30.2833	-0.027732
30.3	-0.024016
30.3167	-0.022
30.3333	-0.019584
30.35	-0.016958
30.3667	-0.016172
30.3833	-0.016176
30.4	-0.016729
30.4167	-0.01516
30.4333	-0.013531
30.45	-0.012542
30.4667	-0.010863
30.4833	-0.011854
30.5	-0.011125
30.5167	-0.006987
30.5333	-0.007137
30.55	-0.007828
30.5667	-0.008109
30.5833	-0.0099
30.6	-0.009181
30.6167	-0.007372
30.6333	-0.004973
30.65	-0.002916
30.6667	-0.00347
30.6833	-0.002013
30.7	-0.001887
30.7167	-0.003971
30.7333	-0.003864
30.75	-0.002218
30.7667	-0.002475
30.7833	-0.003514
30.8	-0.002773
30.8167	-0.001752
30.8333	-0.004011
30.85	-0.00441
30.8667	-0.001819
30.8833	-0.001952
30.9	-0.002759
30.9167	-0.002286
30.9333	-0.000134
30.95	0.001099
30.9667	0.001232
30.9833	-0.000556
31	-0.001125
31.0167	-0.000923
31.0333	-0.003151
31.05	-0.0032
31.0667	-0.001028
31.0833	-0.000596
31.1	9.6e-05
31.1167	0.001638
31.1333	-0.000451
31.15	-0.00328
31.1667	-0.000619
31.1833	0.001882
31.2	0.002323
31.2167	0.002114
31.2333	-0.000155
31.25	0.000989
31.2667	0.001961
31.2833	-0.001198
31.3	-0.001767
31.3167	-0.000605
31.3333	-0.001124
31.35	9.8e-05
31.3667	0.001884
31.3833	0.000507
31.4	-0.001801
31.4167	-0.001519
31.4333	-0.001537
31.45	-0.001405
31.4667	0.000627
31.4833	0.002407
31.5	3.1e-05
31.5167	-0.004085
31.5333	-0.002591
31.55	-0.000587
31.5667	-0.001363
31.5833	-0.000399
31.6	0.000805
31.6167	0.000174
31.6333	-0.000186
31.65	0.001343
31.6667	0.002602
31.6833	0.003022
31.7	-0.000459
31.7167	-0.00359
31.7333	-0.002431
31.75	-0.000543
31.7667	0.000486
31.7833	0.000164
31.8	-0.000107
31.8167	0.001121
31.8333	0.00254
31.85	0.00136
31.8667	-0.001558
31.8833	-0.001577
31.9	0.000135
31.9167	-8.4e-05
31.9333	0.000578
31.95	0.00167
31.9667	0.001273
31.9833	0.002761
32	0.003459
32.0167	0.001587
32.0333	0.000594
32.05	-5.8e-05
32.0667	-0.0007
32.0833	0.000488
32.1	0.002973
32.1167	0.000647
32.1333	-0.002209
32.15	-0.002055
32.1667	-0.001131
32.1833	0.001643
32.2	0.001757
32.2167	-0.000595
32.2333	-0.000836
32.25	0.000172
32.2667	-0.000109
32.2833	0.00034
32.3	0.001239
32.3167	0.000437
32.3333	4.8e-05
32.35	-0.00111
32.3667	-0.001278
32.3833	-0.002016
32.4	-0.002435
32.4167	0.000507
32.4333	0.002949
32.45	0.002582
32.4667	0.002555
32.4833	0.001449
32.5	-0.001687
32.5167	-0.001194
32.5333	-0.00066
32.55	-0.001816
32.5667	-0.000343
32.5833	0.000111
32.6	-0.000646
32.6167	-1.2e-05
32.6333	-0.000679
32.65	-0.001605
32.6667	0.000359
32.6833	0.001692
32.7	0.000565
32.7167	-0.001913
32.7333	-0.00282
32.75	-0.001238
32.7667	-0.002505
32.7833	-0.001303
32.8	0.001
32.8167	-0.000397
32.8333	-0.002475
32.85	-0.001912
32.8667	0.00088
32.8833	0.002713
32.9	0.002646
32.9167	-0.000262
32.9333	-0.001797
32.95	6.9e-05
32.9667	0.002574
32.9833	0.00367
33	0.001796
33.0167	0.000432
33.0333	-0.001672
33.05	-0.001075
33.0667	-0.001375
33.0833	-0.010615
33.1	-0.026195
33.1167	-0.046825
33.1333	-0.060885
33.15	-0.061065
33.1667	-0.048174
33.1833	-0.029561
33.2	-0.020807
33.2167	-0.019963
33.2333	-0.019499
33.25	-0.021025
33.2667	-0.021611
33.2833	-0.022787
33.3	-0.02222
33.3167	-0.020133
33.3333	-0.018196
[truncated: 1,602 more rows]

## Sheet: Fit U1A+SPT6-NTD+CTR_replicate2
Fit_X	Fit_Y	NDH_Y
0.039826	-9.90506
0.20009	-9.58962	-9.69308
0.361888	-8.90808	-8.85844
0.52522	-7.92557	-7.7083
0.690087	-6.62266	-6.74547
0.856488	-5.13783	-5.31817
1.02442	-3.74203	-3.70814
1.19389	-2.64009	-2.45062
1.3649	-1.86238	-1.68419
1.53744	-1.3388	-1.49042
1.71151	-0.987809	-1.17242
1.88712	-0.7485	-0.787456
2.06426	-0.581208	-0.641052
2.24293	-0.461111	-0.392357
2.42314	-0.372677	-0.360245
2.60489	-0.306026	-0.265416
2.78817	-0.254731	-0.19133
2.97298	-0.214511	-0.352839
3.15933	-0.182444	-0.056122

[truncated: 19 more sheets: U1A+SPT6-NTD+CTR_replicate3, Fit U1A+SPT6-NTD+CTR_replicate3, U1A+SPT6-NTD_replicate1, U1A+SPT6-NTD_replicate2, U1A+SPT6 CTD_replicate1, Fit U1A+SPT6 CTD_replicate1, U1A+SPT6 CTD_replicate2, Fit U1A+SPT6 CTD_replicate2, U1A+SPT6 CTD_replicate3, Fit U1A+SPT6 CTD_replicate3, U1A+SPT6-ΔCTD_replicate1, U1A+SPT6-ΔCTD_replicate2, U1A+SPT6-ΔNTD_replicate1, Fit U1A+SPT6-ΔNTD_replicate1, U1A+SPT6-ΔNTD_replicate2, Fit U1A+SPT6-ΔNTD_replicate2, U1A+SPT6-ΔNTD_replicate3, Fit U1A+SPT6-ΔNTD_replicate3, Summary of Kd and N]
